# Supplementary material for: Diurnal and Circadian Rhythms in the Tomato Transcriptome and Their Modulation by Cryptochrome Photoreceptors
Source: PLoS One. 2008 Jul 30;3(7):e2798. doi: 10.1371/journal.pone.0002798 (PMC2474677; doi:10.1371/journal.pone.0002798)
Supplement: Data S1 — (3.23 MB TXT) [file pone.0002798.s001.txt]

Array_ID	Replicates Mean Normalized Log2 Ratio(LDzt8-LDzt0_1)(LDzt8-LDzt0_2)(LDzt8-LDzt0_3)(LDzt8-LDzt0_4)	Replicates SD (LDzt8-LDzt0_1)(LDzt8-LDzt0_2)(LDzt8-LDzt0_3)(LDzt8-LDzt0_4)	Replicates SE (LDzt8-LDzt0_1)(LDzt8-LDzt0_2)(LDzt8-LDzt0_3)(LDzt8-LDzt0_4)	Replicates Mean Normalized Log2 Ratio(LDzt16-LDzt0_1)(LDzt16-LDzt0_2)(LDzt16-LDzt0_3)(LDzt16-LDzt0_4)	Replicates SD (LDzt16-LDzt0_1)(LDzt16-LDzt0_2)(LDzt16-LDzt0_3)(LDzt16-LDzt0_4)	Replicates SE (LDzt16-LDzt0_1)(LDzt16-LDzt0_2)(LDzt16-LDzt0_3)(LDzt16-LDzt0_4)	Replicates Mean Normalized Log2 Ratio (LDzt20-LDzt0_1)(LDzt20-LDzt0_2)(LDzt20-LDzt0_3)(LDzt20-LDzt0_4)	Replicates SD (LDzt20-LDzt0_1)(LDzt20-LDzt0_2)(LDzt20-LDzt0_3)(LDzt20-LDzt0_4)	Replicates SE (LDzt20-LDzt0_1)(LDzt20-LDzt0_2)(LDzt20-LDzt0_3)(LDzt20-LDzt0_4)	gene_ID	Annotation
a1										sgn-U221907	arabidopsis/peptide: At1g47230.1 68408.m04791 cyclin, putative similar to cyclin A-like protein [Nicotiana tabacum] GI:1064931, A-type cyclin [Catharanthus roseus] GI:2190259; contains Pfam profiles PF00134: Cyclin, N-terminal domain, PF02984: Cyclin, C-t
a10	-1.16	0.33	0.16	0.56	0.21	0.11	0.04	0.29	0.15	sgn-U227315	arabidopsis/peptide: At5g55020.1 68412.m06200 expressed protein contains similarity to MYB-related transcription factor (evalue: 0.01, score=38.12) genbank/nr: gi|46134605|ref|ZP_00158198.2| COG1587: Uroporphyrinogen-III synthase [Anabaena variabilis ATCC 29413] (evalue: 5.6e-26, score=120.6)
a100	1.34	0.33	0.16	0.47	0.23	0.11	0.11	0.09	0.05	sgn-U222249	arabidopsis/peptide: At2g36970.1 68409.m04104 UDP-glycosyltransferase family contains Pfam profile: PF00201 UDP-glucoronosyl and UDP-glucosyl transferase (evalue: 9e-148, score=520.4) genbank/nr: gi|15228063|ref|NP_181234.1| UDP-glycosyltransferase famil
a1000	0.24	0.5	0.25	-0.48	0.41	0.21	0.57	0.26	0.13	sgn-U213087	arabidopsis/peptide: At1g08200.1 68408.m00815 dihydroflavonol reductase -related annotation temporarily based on supporting cDNA gi|24899784|gb|BT001220.1| (evalue: 0, score=707.2) genbank/nr: gi|37379419|gb|AAQ91380.1| putative nucleoside-diphosphate-su
a10000										sgn-U220379	arabidopsis/peptide: At3g61510.1 68410.m06364 1-aminocyclopropane-1-carboxylate synthase (ACC synthase), putative similar to ACC synthases from Citrus sinensis [GI:6434142], Cucumis melo [GI:695402], Cucumis sativus [GI:3641645] (evalue: 8.7e-86, score=2
a10001				0.57	0.71	0.36	-0.39	0.48	0.24	sgn-U214510	arabidopsis/peptide: At3g16770.1 68410.m01927 AP2 domain transcription factor RAP2.3 identical to GI:2281631 [Arabidopsis thaliana] (evalue: 3e-23, score=105.5) genbank/nr: gi|40557189|gb|AAR87866.1| ethylene-binding protein [Lycopersicon esculentum] (ev
a10002										sgn-U227014	arabidopsis/peptide: At1g15240.1 68408.m01644 expressed protein Contains PF|00787 PX (phox) domain (evalue: 1e-12, score=70.09) genbank/nr: gi|30684254|ref|NP_172976.2| expressed protein [Arabidopsis thaliana] gi|26449473|dbj|BAC41863.1| unknown protein
a10003	0.08	0.5	0.25	0.09	0.44	0.22	-0.5	0.48	0.24	sgn-U218482	arabidopsis/peptide: At5g64180.1 68412.m07291 expressed protein similar to unknown protein (dbj|BAA96220.1) (evalue: 9.7e-56, score=213.4) genbank/nr: gi|15237639|ref|NP_201223.1| expressed protein [Arabidopsis thaliana] gi|15810363|gb|AAL07069.1| unknow
a10004										sgn-U215710	arabidopsis/peptide: At3g20580.1 68410.m02359 predicted GPI-anchored protein annotation temporarily based on supporting cDNA gi|26452232|dbj|AK118605.1| (evalue: 0, score=765.8) genbank/nr: gi|30685851|ref|NP_188694.2| predicted GPI-anchored protein [Ara
a10005	3.64	0.39	0.19	3.3	0.53	0.26	2.09	0.83	0.41	sgn-U215566	arabidopsis/peptide: At5g60850.1 68412.m06908 Dof zinc finger protein similar to zinc finger protein OBP4 gi:5059396 from [Arabidopsis thaliana]; EMBL:AF155817 (evalue: 1.1e-37, score=154.5) genbank/nr: gi|21553988|gb|AAM63069.1| zinc finger protein OBP4-like [Arabidopsis thaliana] (evalue: 4.2e-36, score=154.5)
a10006	-2.19	0.52	0.26	-1.85	1.26	0.63	0.51	0.42	0.21	sgn-U230388	arabidopsis/peptide: At1g52140.1 68408.m05401 expressed protein (evalue: 7.1e-19, score=90.51) genbank/nr: gi|12003388|gb|AAG43551.1| Avr9/Cf-9 rapidly elicited protein 146 [Nicotiana tabacum] (evalue: 2.9e-23, score=110.2)
a10007	2.9	0.18	0.09	1.3	0.62	0.31	1.05	0.33	0.16	sgn-U214217	arabidopsis/peptide: At5g47910.1 68412.m05333 respiratory burst oxidase protein D (NADPH oxidase) (RbohD) identical to respiratory burst oxidase protein D from Arabidopsis thaliana [gi:3242789] (evalue: 0, score=859) genbank/nr: gi|8131846|gb|AAF73104.1| whitefly-induced gp91-phox [Lycopersicon esculentum] gi|8131890|gb|AAF73124.1| whitefly-induced gp91-phox [Lycopersicon esculentum] (evalue: 0, …
a10008	0.93	0.74	0.37	0.26	0.37	0.19	0.75	0.51	0.26	sgn-U230686	arabidopsis/peptide: At4g02730.1 68411.m00338 transducin / WD-40 repeat protein family similar to C. elegans putative WD-repeat protein C14B1.4 (SP:Q17963) (evalue: 6e-57, score=216.5) genbank/nr: gi|15235470|ref|NP_192182.1| transducin / WD-40 repeat pr
a10009	-1.12	0.46	0.23	0.05	0.08	0.04	-0.57	0.42	0.21	sgn-U213179	arabidopsis/peptide: At5g50920.1 68412.m05702 ATP-dependent Clp protease ATP-binding subunit (ClpC1) almost identical to ClpC GI:2921158 from [Arabidopsis thaliana] (evalue: 2e-121, score=432.6) genbank/nr: gi|399212|sp|P31541|CLAA_LYCES ATP-dependent cl
a1001	-0.69	0.68	0.34	-0.6	0.31	0.16				sgn-U229617	arabidopsis/peptide: At3g29390.1 68410.m03391 proline-rich protein family sequencing discrepancy between cDNA and genomic sequence prevents representation of entire coding sequence (evalue: 1.6e-27, score=119.4) genbank/nr: gi|42565288|ref|NP_566850.3| h
a10010	0.14	0.41	0.2	-0.03	0.14	0.07	0.07	0.03	0.02	sgn-U218275	arabidopsis/peptide: At3g50360.1 68410.m05103 caltractin (centrin) identical to caltractin; centrin GI:3688162 from [Arabidopsis thaliana] (evalue: 8.2e-70, score=260.8) genbank/nr: gi|6358509|gb|AAF07221.1| centrin [Nicotiana tabacum] (evalue: 1.6e-85,
a10011	-0.08	0.64	0.32	0.11	0.49	0.24	0.71	0.9	0.45	sgn-U221594	arabidopsis/peptide: At2g22590.1 68409.m02428 glycosyltransferase family contains Pfam profile: PF00201 UDP-glucoronosyl and UDP-glucosyl transferase (evalue: 0.002, score=39.28) genbank/nr: gi|19743740|gb|AAL92461.1| putative glucosyltransferase [Lycope
a10012	0.77	0.48	0.24	0.7	0.31	0.15	0.04	0.44	0.22	sgn-U221925	arabidopsis/peptide: At3g09770.1 68410.m01040 putative RING zinc finger protein annotation temporarily based on supporting cDNA gi|18377643|gb|AY074275.1| (evalue: 3.5e-84, score=308.9) genbank/nr: gi|37532246|ref|NP_920425.1| putative hydroxyproline-ric
a10013	0.2	0.79	0.39	-1.15	0.48	0.24	-0.67	0.16	0.08	sgn-U215767	arabidopsis/peptide: At3g26040.1 68410.m02970 acyltransferase family similar to deacetylvindoline 4-O-acetyltransferase [Catharanthus roseus][GI:4091808][PMID:9681034], alcohol acyltransferase [Fragaria x ananassa][GI:10121328][PMID:10810141] (evalue: 4e
a10014										sgn-U240035	-
a10015	-0.27	1.22	0.61	-1.02	0.7	0.35	-1.18	0.32	0.16	sgn-U216853	arabidopsis/peptide: At3g05680.1 68410.m00581 expressed protein (evalue: 1.2e-24, score=111.3) genbank/nr: gi|30679578|ref|NP_187219.2| expressed protein [Arabidopsis thaliana] (evalue: 4.6e-23, score=111.3)
a10016										sgn-U221155	arabidopsis/peptide: At5g64270.1 68412.m07305 splicing factor, putative similar to splicing factor 3B subunit 1 (Spliceosome associated protein 155) (SAP 155) (SF3b155) (Pre-mRNA splicing factor SF3b 155 kDa subunit) (146 kDa nuclear protein) SP:O57683 fr
a10017										sgn-U217622	arabidopsis/peptide: At1g59750.2 68408.m08819 auxin response transcription factor (ARF1) identical to auxin response factor 1 GI:2245378 from [Arabidopsis thaliana] (evalue: 8e-118, score=420.2) genbank/nr: gi|15218904|ref|NP_176184.1| auxin response tra
a10018	0.54	0.48	0.24	2.64	0.91	0.45	1.03	0.28	0.14	sgn-U222551	arabidopsis/peptide: At5g05330.1 68412.m00532 hypothetical protein (evalue: 1.7e-21, score=100.1) genbank/nr: gi|15239073|ref|NP_196152.1| hypothetical protein [Arabidopsis thaliana] gi|10176745|dbj|BAB09976.1| gene_id:K18I23.13~unknown protein [Arabidopsis thaliana] (evalue: 6.4e-20, score=100.1)
a10019	0.8	0.36	0.18	0.44	0.12	0.06	0.31	0.22	0.11	sgn-U214094	arabidopsis/peptide: At5g48335.1 68418.m05971 expressed protein (evalue: 1.1e-21, score=100.5) genbank/nr: gi|47496841|dbj|BAD19601.1| putative iron-stress related protein [Oryza sativa (japonica cultivar-group)] >gi|47497956|dbj|BAD20161.1| putative iro
a1002										sgn-U235658	-
a10020	0.07	0.13	0.07	0.05	0.15	0.08	-0.02	0.02	0.01	sgn-U212806	arabidopsis/peptide: At1g31330.1 68408.m03473 photosystem I subunit III precursor -related similar to photosystem I subunit III precursor GB:U08135 GI:854707 from[Hordeum vulgare] (evalue: 1.2e-79, score=293.1) genbank/nr: gi|30013659|gb|AAP03872.1| puta
a10021				-0.52	0.5	0.25				sgn-U226422	arabidopsis/peptide: At2g43130.1 68409.m04843 Ras-related GTP-binding protein (ARA-4) identical to SP:P28187 from [Arabidopsis thaliana] (evalue: 8.8e-20, score=92.82) genbank/nr: gi|7438428|pir||T06443 GTP-binding protein - garden pea gi|303730|dbj|BAA02108.1| GTP-binding protein [Pisum sativum] gi|738933|prf||2001457A GTP-binding protein (evalue: 1.1e-18, score=93.97)
a10022	-0.02	0.07	0.04	0	0.26	0.13	0.03	0.12	0.06	sgn-U213806	arabidopsis/peptide: At5g16050.1 68412.m01733 14-3-3 protein GF14 upsilon (grf5) identical to 14-3-3 protein GF14 upsilon GI:2232148 from [Arabidopsis thaliana] (evalue: 1e-123, score=439.9) genbank/nr: gi|22217852|emb|CAD43308.1| 14-3-3 protein [Lycoper
a10023										sgn-U217626	arabidopsis/peptide: At2g29980.1 68409.m03299 omega-3 fatty acid desaturase, endoplasmic reticulum (FAD3) identical to SP:48623 (evalue: 4.3e-79, score=290.8) genbank/nr: gi|1345975|sp|P48626|FD3E_TOBAC Omega-3 fatty acid desaturase, endoplasmic reticulu
a10024				0.48	0.38	0.19	0.23	0.41	0.21	sgn-U242063	-
a10025										sgn-U230312	arabidopsis/peptide: At3g60740.1 68410.m06278 tubulin folding cofactor D identical to tubulin folding cofactor D GI:20514263 from [Arabidopsis thaliana] (evalue: 8.9e-77, score=283.1) genbank/nr: gi|20514263|gb|AAM22960.1| tubulin folding cofactor D [Ara
a10026	-0.22	0.29	0.14	0.11	0.08	0.04	0.23	0.12	0.06	sgn-U218770	arabidopsis/peptide: At2g18510.1 68409.m01948 pre-mRNA splicing factor SF3b, putative (evalue: 7e-119, score=424.1) genbank/nr: gi|37535012|ref|NP_921808.1| putative spliceosomal protein [Oryza sativa (japonica cultivar-group)] gi|31432465|gb|AAP54095.1|
a10027	1.14	0.37	0.18	-0.49	0.26	0.13	-1.1	0.19	0.09	L16582	Lycopersicon esculentum arginine decarboxylase mRNA, complete cds
a10028	1.13	0.21	0.11	0.4	0.24	0.12	-0.13	0.37	0.19	sgn-U232799	-
a10029	0.19	0.38	0.19	-0.42	0.34	0.17	0.29	0.29	0.15	sgn-U225013	arabidopsis/peptide: At5g58575.1 68412.m06639 expressed protein (evalue: 4.8e-36, score=147.9) genbank/nr: gi|8843778|dbj|BAA97326.1| emb|CAB85555.1~gene_id:MZN1.2~similar to unknown protein [Arabidopsis thaliana] (evalue: 1.7e-34, score=147.9)
a1003	0.63	0.19	0.1	0.77	0.35	0.18	0.74	0.42	0.21	sgn-U218767	arabidopsis/peptide: At3g56950.1 68410.m05853 expressed protein NODULIN-26 - Glycine max, EMBL:X04782 (evalue: 3.2e-73, score=271.9) genbank/nr: gi|15230175|ref|NP_191254.1| expressed protein [Arabidopsis thaliana] gi|32363418|sp|Q9M1K3|SI21_ARATH Probab
a10030	-0.41	0.4	0.2	-0.22	0.5	0.25	-0.14	0.36	0.18	sgn-U242333	-
a10031	-1.24	0.51	0.25	0.55	0.45	0.22	-0.16	0.22	0.11	AF320029	Lycopersicon esculentum heme oxygenase 2 (HO2) mRNA, complete cds; nuclear genefor chloroplast product
a10032										sgn-U235074	-
a10033	0.43	0.51	0.25	0.36	0.31	0.16	0.76	0.2	0.1	sgn-U225119	arabidopsis/peptide: At1g05300.1 68408.m00487 metal transporter, putative (ZIP5) identical to putative metal transporter ZIP5 [Arabidopsis thaliana] gi|17385784|gb|AAL38432; similar to zinc transporter protein ZIP1 [Glycine max] gi|15418778|gb|AAK37761; m
a10034	0.07	0.21	0.1	0.43	0.21	0.1	0.5	0.15	0.07	sgn-U217048	arabidopsis/peptide: At5g43280.1 68412.m04768 enoyl-CoA hydratase/isomerase family similar to Delta 3,5-delta2,4-dienoyl-CoA isomerase, mitochondrial (ECH1) from Rattus norvegicus [SP|Q62651], from Homo sapiens [SP|Q13011]; contains Pfam profile PF00378 e
a10035	2.34	1.85	0.92							sgn-U216902	arabidopsis/peptide: At2g20680.1 68409.m02206 glycosyl hydrolase family 5/cellulase ((1-4)-beta-mannan endohydrolase) (evalue: 1e-118, score=422.9) genbank/nr: gi|30681096|ref|NP_179660.2| glycosyl hydrolase family 5/cellulase ((1-4)-beta-mannan endohydr
a10036	0.08	0.13	0.06	-0.03	0.14	0.07	-0.02	0.03	0.02	sgn-U213737	arabidopsis/peptide: At4g04640.1 68411.m00595 ATP synthase gamma chain 1, chloroplast (H(+)-transporting two-sector ATPase/F(1)-ATPase/ATPC1) identical to SP|Q01908 ATP synthase gamma chain 1, chloroplast precursor (EC 3.6.3.14) {Arabidopsis thaliana} (e
a10037										sgn-U233568	-
a10038	-1.37	0.44	0.22	0.13	0.34	0.17	-0.27	0.33	0.17	sgn-U219236	arabidopsis/peptide: At3g07670.1 68410.m00834 SET-domain transcriptional regulator family similar to ribulose-1,5-bisphosphate carboxylase/oxygenase small subunit N-methyltransferase I [Spinacia oleracea] GI:3403236; contains Pfam profile PF00856: SET dom
a10039										sgn-U235450	-
a1004	-1.57	0.33	0.17	-0.6	0.35	0.17	-1.22	0.61	0.3	sgn-U223646	arabidopsis/peptide: At3g56140.1 68410.m05762 chloroplast lumen common protein family At2g40400 - Arabidopsis thaliana, EMBL:AC007020 (evalue: 3e-115, score=389.8) genbank/nr: gi|22331818|ref|NP_191173.2| chloroplast lumen common protein family [Arabidop
a10040	0.23	0.51	0.25	-0.38	0.2	0.1	0.07	0.2	0.1	sgn-U212950	arabidopsis/peptide: At2g41740.1 68409.m04668 villin 2 -related (evalue: 0, score=966.1) genbank/nr: gi|18405794|ref|NP_565958.1| villin 2 -related [Arabidopsis thaliana] gi|25091521|sp|O81644|VIL2_ARATH Villin 2 gi|19310558|gb|AAL85012.1| putative villi
a10041	2.01	0.24	0.12	0.66	0.23	0.11	1.74	0.25	0.13	sgn-U215557	arabidopsis/peptide: At1g05710.4 68414.m00595 ethylene-responsive protein, putative similar to ethylene-inducible ER33 protein [Lycopersicon esculentum] gi|5669656|gb|AAD46413; identical to bHLH transcription factor (bHLH-alpha gene) (evalue: 1.1e-39, score=160.6) genbank/nr: gi|5669656|gb|AAD46413.1| ER33 protein [Lycopersicon esculentum] (evalue: 2.6e-58, score=225.7)
a10042	-0.66	0.86	0.43	0.32	0.77	0.39	0.52	0.55	0.28	sgn-U212913	arabidopsis/peptide: At1g06570.1 68408.m00632 4-hydroxyphenylpyruvate dioxygenase (HPD) identical to 4-hydroxyphenylpyruvate dioxygenase (HPD) SP:P93836 [Arabidopsis thaliana (Mouse-ear cress)] (evalue: 1e-168, score=590.5) genbank/nr: gi|3334219|sp|O239
a10043	0.81	0.45	0.23	0.82	0.85	0.43	0.01	0.61	0.3	sgn-U218466	arabidopsis/peptide: At5g66860.1 68412.m07628 expressed protein similar to unknown protein (pir||T05594) (evalue: 1.3e-74, score=233) genbank/nr: gi|15240108|ref|NP_201487.1| expressed protein [Arabidopsis thaliana] gi|9758136|dbj|BAB08628.1| gene_id:MUD
a10044										sgn-U228458	genbank/nr: gi|26987357|ref|NP_742782.1| transcriptional regulator, GntR family [Pseudomonas putida KT2440] gi|24982010|gb|AAN66246.1| transcriptional regulator, GntR family [Pseudomonas putida KT2440] (evalue: 1.8e-98, score=360.1)
a10045										sgn-U230653
a10046										sgn-U230955
a10047	-0.05	0.33	0.17	0.52	0.2	0.1	-0.12	0.2	0.1	sgn-U216029	arabidopsis/peptide: At5g24490.1 68412.m02641 expressed protein contains similarity to ribosomal protein 30S subunit (evalue: 2.4e-92, score=336.3) genbank/nr: gi|18420800|ref|NP_568447.1| expressed protein [Arabidopsis thaliana] gi|13877771|gb|AAK43963.
a10048	-0.41	0.3	0.15	-1.17	0.15	0.07	-0.11	0.17	0.08	sgn-U213479	arabidopsis/peptide: At1g15740.1 68408.m01704 leucine rich repeat protein-related (evalue: 6e-113, score=404.8) genbank/nr: gi|30684506|ref|NP_563980.2| leucine rich repeat protein-related [Arabidopsis thaliana] gi|23297087|gb|AAN13089.1| unknown protein
a10049	-0.04	0.11	0.06	-0.03	0.14	0.07	-0.01	0.03	0.02	sgn-U212939	arabidopsis/peptide: At2g39730.2 68409.m04420 auxin-regulated protein (evalue: 0, score=693.3) genbank/nr: gi|10720247|sp|O49074|RCA_LYCPN Ribulose bisphosphate carboxylase/oxygenase activase, chloroplast precursor (RuBisCO activase) (RA) gi|2707330|gb|A
a1005										sgn-U233029	-
a10050										sgn-U212637	arabidopsis/peptide: At3g25570.1 68410.m02910 S-adenosylmethionine decarboxylase -related similar to S-adenosylmethionine decarboxylase (SAMDC) GB:S52662 from [Solanum tuberosum] (evalue: 2.2e-40, score=163.3) genbank/nr: gi|416883|sp|Q04694|DCAM_SOLTU S
a10051										sgn-U213328	arabidopsis/peptide: At1g05260.1 68408.m00483 peroxidase, putative similar to peroxidase precursor [Arabidopsis thaliana] gi|2738254|gb|AAB94661 (evalue: 9e-113, score=403.7) genbank/nr: gi|678547|gb|AAA65637.1| peroxidase (evalue: 4e-134, score=479.9)
a10052										sgn-U215949	arabidopsis/peptide: At4g35100.1 68411.m04535 aquaporin, putative similar to aquaporin GI:1311536 from [Spinacia oleracea] (evalue: 6e-139, score=490.7) genbank/nr: gi|9931530|gb|AAG02208.1| plasma membrane intrinsic protein PIP2 [Solanum chacoense] (eva
a10053	-0.12	0.2	0.1	0.08	0.19	0.1	-0.05	0.04	0.02	sgn-U213093	arabidopsis/peptide: At1g56070.1 68408.m05898 elongation factor -related similar to ELONGATION FACTOR 2 GB:O14460 from [Schizosaccharomyces pombe] (evalue: 0, score=1540.4) genbank/nr: gi|30696056|ref|NP_849818.1| elongation factor -related [Arabidopsis
a10054	0.71	0.44	0.22	0.49	0.31	0.15	-0.39	0.18	0.09	sgn-U215939	arabidopsis/peptide: At2g35490.1 68409.m03932 plastid-lipid associated protein (PAP), putative similar to plastid-lipid associated protein PAP3 [Brassica rapa] GI:14248552; contains Pfam profile PF04755: PAP_fibrillin (evalue: 3.5e-75, score=278.5) genba
a10055	0.5	0.32	0.16	-0.39	0.24	0.12	-0.16	0.19	0.09	sgn-U213868	arabidopsis/peptide: At1g03220.1 68408.m00268 expressed protein Strong similarity to gb|D14550 extracellular dermal glycoprotein (EDGP) precursor from Daucus carota. ESTs gb|H37281, gb|T44167, gb|T21813, gb|N38437, gb|Z26470, gb|R65072, gb|N76373, gb|F154
a10056	0.07	0.13	0.07	-0.03	0.14	0.07	-0.01	0.03	0.02	sgn-U213395	arabidopsis/peptide: At2g30570.2 68409.m05445 photosystem II reaction center 6.1KD protein (evalue: 2.5e-28, score=122.5) genbank/nr: gi|15224531|ref|NP_180615.1| photosystem II reaction center 6.1KD protein [Arabidopsis thaliana] gi|30684638|ref|NP_8501
a10057										sgn-U225541	arabidopsis/peptide: At5g38420.1 68412.m04171 ribulose bisphosphate carboxylase small chain 2b precursor (RuBisCO small subunit 2b) (sp|P10797) (evalue: 9.3e-64, score=240) genbank/nr: gi|132104|sp|P07180|RBS3_LYCES Ribulose bisphosphate carboxylase smal
a10058										sgn-U226618	genbank/nr: gi|37531504|ref|NP_920054.1| putative transposable element [Oryza sativa (japonica cultivar-group)] gi|21671885|gb|AAM74247.1| Putative transposable element [Oryza sativa (japonica cultivar-group)] gi|31430424|gb|AAP52341.1| putative transposa
a10059	-0.59	0.64	0.32	0.59	0.45	0.22	-0.38	0.09	0.05	sgn-U221041	arabidopsis/peptide: At1g60600.1 68408.m06257 UbiA prenyltransferase family contains Pfam profile PF01040: UbiA prenyltransferase family (evalue: 2.2e-52, score=201.8) genbank/nr: gi|30696438|ref|NP_176259.2| UbiA prenyltransferase family [Arabidopsis th
a1006				-0.05	0.54	0.27	0.93	0.26	0.13	sgn-U216819	arabidopsis/peptide: At2g26560.1 68409.m02891 patatin, putative similar to patatin-like latex allergen [Hevea brasiliensis][PMID:10589016]; contains patatin domain PF01734 (evalue: 5e-108, score=388.3) genbank/nr: gi|9794870|gb|AAF98369.1| patatin-like p
a10060	0.64	0.15	0.08	0.52	0.69	0.35	0.31	0.14	0.07	sgn-U222547	arabidopsis/peptide: At5g54590.2 68412.m06148 protein kinase family contains eukaryotic protein kinase domain, INTERPRO:IPR000719 (evalue: 3e-106, score=381.7) genbank/nr: gi|30696480|ref|NP_568809.2| protein kinase family [Arabidopsis thaliana] gi|97589
a10061	1.04	0.27	0.13	0.63	0.36	0.18	0.37	0.11	0.05	sgn-U212879	arabidopsis/peptide: At1g17860.1 68408.m01996 lemir (miraculin) -related similar to lemir (miraculin) GI:2654440 from [Lycopersicon esculentum] (evalue: 9.3e-10, score=61.23) genbank/nr: gi|20137331|sp|Q41480|API1_SOLTU Aspartic protease inhibitor 1 prec
a10062										sgn-U218201	arabidopsis/peptide: At5g24860.1 68412.m02688 FPF1 protein (evalue: 1.1e-30, score=129.4) genbank/nr: gi|40949983|gb|AAR97604.1| flowering promoting factor-like 1 [Nicotiana tabacum] (evalue: 1.5e-43, score=177.2)
a10063										sgn-U224443	arabidopsis/peptide: At1g08820.1 68408.m00883 VAMP (vesicle-associated membrane protein)-associated protein family similar to VAP27 GI:6688926 [Nicotiana plumbaginifolia] (evalue: 4e-14, score=75.1) genbank/nr: gi|16588831|gb|AAL26911.1| unknown [Prunus
a10064										sgn-U223215	arabidopsis/peptide: At1g25240.1 68408.m02835 expressed protein similar to hypothetical protein GI:6553885 from [Arabidopsis thaliana] (evalue: 2.9e-47, score=185.3) genbank/nr: gi|15222535|ref|NP_173895.1| expressed protein [Arabidopsis thaliana] gi|253
a10065										sgn-U212614	arabidopsis/peptide: At5g15800.1 68412.m01707 MADS-box protein AGL2 (evalue: 1.2e-57, score=219.9) genbank/nr: gi|20219016|gb|AAM15775.1| MADS-box transcription factor MADS-RIN [Lycopersicon esculentum] (evalue: 8e-111, score=385.2)
a10066	-0.05	1.78	0.89	-0.08	1.3	0.65	2.23	0.17	0.08	sgn-U213162	arabidopsis/peptide: At5g38710.1 68412.m04208 proline oxidase, mitochondrial precursor -related protein PROLINE OXIDASE, MITOCHONDRIAL PRECURSOR, Arabidopsis thaliana, SWISSNEW:PROD (evalue: 2e-146, score=516.5) genbank/nr: gi|18253083|dbj|BAB83948.1| CIG1 [Nicotiana tabacum] (evalue: 0, score=740)
a10067										sgn-U221835	arabidopsis/peptide: At3g47730.1 68410.m04815 ABC transporter family protein AbcA, Dictyostelium discoideum, DDU66526 (evalue: 1e-139, score=493) genbank/nr: gi|22331647|ref|NP_190357.2| ABC transporter family protein [Arabidopsis thaliana] gi|28393591|g
a10068										sgn-U239057	-
a10069	0.48	0.25	0.12	0.73	0.17	0.09	0.36	0.17	0.09	sgn-U221084	arabidopsis/peptide: At1g60680.1 68408.m06265 aldo/keto reductase family contains Pfam profile PF00248: oxidoreductase, aldo/keto reductase family (evalue: 1.4e-51, score=199.5) genbank/nr: gi|37534402|ref|NP_921503.1| putative polyprotein [Oryza sativa
a1007										sgn-U214601	arabidopsis/peptide: At3g25530.1 68410.m02905 gamma hydroxybutyrate dehydrogenase annotation temporarily based on supporting cDNA gi|15375067|gb|AY044183.1| (evalue: 3e-13, score=71.63) genbank/nr: gi|15375068|gb|AAK94781.1| gamma hydroxybutyrate dehydro
a10070										sgn-U223299	arabidopsis/peptide: At1g74860.1 68408.m07968 expressed protein (evalue: 6.1e-06, score=47.37) genbank/nr: gi|18410715|ref|NP_565092.1| expressed protein [Arabidopsis thaliana] gi|5882737|gb|AAD55290.1| F25A4.17 [Arabidopsis thaliana] (evalue: 0.0002, sc
a10071	-0.82	0.39	0.19	-0.36	0.17	0.09	0.35	0.44	0.22	sgn-U218192	arabidopsis/peptide: At4g04930.1 68411.m00628 fatty acid desaturase family protein similar to D. melanogaster Des-1 protein, GenBank accession number X94180; contains Pfam profile PF00487 Fatty acid desaturase domain (evalue: 7e-101, score=363.2) genbank
a10072	-0.41	0.16	0.08				-0.35	0.26	0.13	sgn-U215431	arabidopsis/peptide: At3g25570.1 68410.m02910 S-adenosylmethionine decarboxylase -related similar to S-adenosylmethionine decarboxylase (SAMDC) GB:S52662 from [Solanum tuberosum] (evalue: 3e-124, score=442.6) genbank/nr: gi|7436597|pir||T01934 adenosylme
a10073										sgn-U217336
a10074	0.36	0.28	0.14	0	0.27	0.13	0.06	0.17	0.08	sgn-U214288	arabidopsis/peptide: At5g65020.1 68412.m07396 annexin (evalue: 2e-129, score=459.5) genbank/nr: gi|7441508|pir||T06322 annexin, isoform P35 - tomato gi|3378204|gb|AAC97493.1| annexin p35 [Lycopersicon esculentum] (evalue: 5e-169, score=596.3)
a10075										sgn-U242766	-
a10076	0.14	0.33	0.17	0.35	0.29	0.14	0.04	0.67	0.34	sgn-U213441	arabidopsis/peptide: At5g58380.1 68412.m06612 CBL-interacting protein kinase 10 identical to CBL-interacting protein kinase 10 [Arabidopsis thaliana] gi|13249119|gb|AAK16685 (evalue: 6e-136, score=481.5) genbank/nr: gi|23428550|gb|AAL23677.1| Serine/thre
a10077										sgn-U235363	-
a10078	0.76	0.79	0.4	0.26	0.61	0.31	0.14	0.49	0.24	sgn-U228862	arabidopsis/peptide: At4g34860.1 68411.m04497 invertase - like protein mRNA, Lilium longiflorum, gb:D21823 (evalue: 2.8e-36, score=147.9) genbank/nr: gi|15236209|ref|NP_195212.1| invertase - like protein [Arabidopsis thaliana] gi|7486858|pir||T10232 hypo
a10079										sgn-U214402	arabidopsis/peptide: At3g52580.1 68410.m05361 40S ribosomal protein S14 (RPS14C) ribosomal protein S14 -Zea mays,PIR2:A30097 (evalue: 8.4e-10, score=60.08) genbank/nr: gi|2500443|sp|P93377|RS14_TOBAC 40S RIBOSOMAL PROTEIN S14 gi|1762931|gb|AAC49968.1| ri
a1008				1.11	0.33	0.17				sgn-U218725	arabidopsis/peptide: At5g57050.1 68412.m06448 protein phosphatase 2C, ABI2 (evalue: 7.2e-32, score=134) genbank/nr: gi|21902025|dbj|BAC05575.1| protein phosphatase 2C-like protein [Oryza sativa (japonica cultivar-group)] (evalue: 6e-32, score=139.4)
a10080							-0.52	0.61	0.31	sgn-U222176	arabidopsis/peptide: At1g22770.1 68408.m02575 gigantea protein -related strong similarity to GB:CAB56039 from [Arabidopsis thaliana] (evalue: 3.8e-77, score=285) genbank/nr: gi|6002520|gb|AAF00023.1| GIGANTEA [Arabidopsis thaliana] (evalue: 1.4e-75, scor
a10081	-1.33	0.55	0.28	0.14	0.66	0.33	-0.35	0.25	0.12	sgn-U215474	arabidopsis/peptide: At5g63570.1 68412.m07217 glutamate-1-semialdehyde 2,1-aminomutase 1 (GSA 1) (glutamate-1-semialdehyde aminotransferase 1) (GSA-AT 1) identical to GSA 1 [SP|P42799] (evalue: 0, score=734.9) genbank/nr: gi|2492862|sp|Q40147|GSA_LYCES G
a10082	-0.96	0.27	0.13	-0.73	0.06	0.03	-0.34	0.27	0.13	sgn-U230489	arabidopsis/peptide: At2g41820.1 68409.m04676 leucine-rich repeat transmembrane protein kinase, putative (evalue: 1e-100, score=359) genbank/nr: gi|15227441|ref|NP_181713.1| leucine-rich repeat transmembrane protein kinase, putative [Arabidopsis thaliana
a10083										sgn-U222692	arabidopsis/peptide: At1g23800.1 68408.m02717 mitochondrial aldehyde dehydrogenase (ALDH3) similar to mitochondrial aldehyde dehydrogenase ALDH3[Arabidopsis thaliana] gi|19850249|gb|AAL99612 (evalue: 1.2e-50, score=195.7) genbank/nr: gi|7431444|pir||T023
a10084	1.03	0.17	0.08	0.44	0.17	0.08	-0.54	0.44	0.22	sgn-U212968	arabidopsis/peptide: At2g01140.1 68409.m00019 fructose-bisphosphate aldolase, putative similar to plastidic aldolase NPALDP1 from Nicotiana paniculata [GI:4827251]; contains Pfam profile PF00274 Fructose-bisphosphate aldolase class-I (evalue: 0, score=65
a10085										sgn-U232918	-
a10086	0.96	0.47	0.24	1.08	0.32	0.16	0.1	0.21	0.1	sgn-U218620	arabidopsis/peptide: At5g14500.1 68412.m01565 aldose 1-epimerase family similar to apospory-associated protein C, Chlamydomonas reinhardtii, EMBL:AF195243 Pfam profile PF01263: Aldose 1-epimerase (evalue: 1e-134, score=476.9) genbank/nr: gi|18417396|ref|
a10087				-4.11	3.17	1.59				Control-4
a10088	-2.25	0.2	0.1	-2.11	2.61	1.3	-2.76	0.64	0.32	Control-4
a10089	-2.34	0.24	0.12	-4.25	1.63	0.81	-2.72	1.48	0.74	Control-4
a1009	-0.37	0.51	0.26	-0.09	0.39	0.2				sgn-U217532	arabidopsis/peptide: At5g43500.2 68418.m05318 expressed protein (evalue: 0, score=731.5) genbank/nr: gi|38346179|emb|CAE04097.2| OSJNBa0096F01.6 [Oryza sativa (japonica cultivar-group)] (evalue: 0, score=754.6)
a10090	-2.38	0.11	0.06				-2.28	0.35	0.18	Control-4
a10091										Control-2
a10092										Control-2
a10093										Control-2
a10094										Control-2
a10095	-1.61	0.28	0.14	-0.15	0.11	0.06	-0.47	0.07	0.04	sgn-U215518	arabidopsis/peptide: At1g17650.1 68408.m01973 expressed protein (evalue: 7e-136, score=480.7) genbank/nr: gi|18394513|ref|NP_564030.1| expressed protein [Arabidopsis thaliana] gi|20260472|gb|AAM13134.1| unknown protein [Arabidopsis thaliana] gi|21553816|gb|AAM62909.1| unknown [Arabidopsis thaliana] gi|30984568|gb|AAP42747.1| At1g17650 [Arabidopsis thaliana] (evalue: 3e-134, score=480.7)
a10096	0.12	0.28	0.14	-0.59	0.28	0.14	-0.28	0.18	0.09	sgn-U213449	arabidopsis/peptide: At5g26751.1 68412.m02907 shaggy-related protein kinase alpha identical to shaggy-related protein kinase alpha SP:P43288 GI:460832 from [Arabidopsis thaliana] (evalue: 0, score=748) genbank/nr: gi|11133532|sp|Q40518|MSK1_TOBAC Shaggy-
a10097	-1.35	0.63	0.31				-1.94	0.7	0.35	sgn-U224937	arabidopsis/peptide: At1g05690.1 68408.m00539 hypothetical protein (evalue: 2.5e-11, score=65.47) genbank/nr: gi|42561724|ref|NP_172060.2| TAZ zinc finger family protein / BTB/POZ domain-containing protein [Arabidopsis thaliana] (evalue: 8.4e-10, score=65.47)
a10098	-0.93	0.74	0.37	-0.33	0.28	0.14	-0.78	0.13	0.07	sgn-U224472	arabidopsis/peptide: At1g10660.4 68414.m01211 expressed protein (evalue: 1.4e-37, score=152.9) genbank/nr: gi|15220184|ref|NP_172536.1| expressed protein [Arabidopsis thaliana] gi|24030401|gb|AAN41360.1| unknown protein [Arabidopsis thaliana] (evalue: 5.
a10099	0.57	0.64	0.32	0.47	0.61	0.3	1.23	0.31	0.15	sgn-U215859	arabidopsis/peptide: At3g06810.1 68410.m00735 acetyl-coA dehydrogenase -related similar to acetyl-coenzyme A dehydrogenase GB:NP_031408 from [Mus musculus] (evalue: 0, score=708.4) genbank/nr: gi|30680020|ref|NP_187337.2| acetyl-coA dehydrogenase -relate
a101										sgn-U212899	arabidopsis/peptide: At1g62660.1 68408.m06485 glycosyl hydrolase family 32 identical to beta-fructosidase GB:CAA67560 GI:1429209 [Arabidopsis thaliana]; supported by full-length cDNA GI:14517549 (evalue: 1.1e-49, score=194.1) genbank/nr: gi|124701|sp|P29
a1010										sgn-U221714	arabidopsis/peptide: At5g16010.1 68412.m01729 3-oxo-5-alpha-steroid 4-dehydrogenase (steroid 5-alpha-reductase) family similar to steroid 5alpha-reductase - Rattus norvegicus, PIR:A34239 [SP|24008]; contains Pfam 3-oxo-5-alpha-steroid 4-dehydrogenase doma
a10100				-0.62	0.55	0.28				sgn-U229025	arabidopsis/peptide: At4g34220.1 68411.m04422 leucine-rich repeat transmembrane protein kinase, putative protein kinase TMKL1, Arabidopsis thaliana, PID:E353150 (evalue: 3.8e-50, score=194.5) genbank/nr: gi|18418404|ref|NP_567961.1| leucine-rich repeat transmembrane protein kinase, putative [Arabidopsis thaliana] gi|14334872|gb|AAK59614.1| putative receptor protein kinase [Arabidopsis thaliana] g…
a10101	0.15	0.29	0.14	0.44	0.23	0.11	0.02	0.19	0.1	sgn-U241296	-
a10102	1.07	0.25	0.13	0.8	0.3	0.15	0.44	0.19	0.1	sgn-U215875	arabidopsis/peptide: At4g39100.1 68411.m05037 ES43 like protein ES43 protein - barley, PIR2:S44281 (evalue: 1.1e-86, score=316.6) genbank/nr: gi|33146914|dbj|BAC79935.1| putative ES43 protein [Oryza sativa (japonica cultivar-group)] (evalue: 6.4e-88, sco
a10103										sgn-U233620	-
a10104	-0.8	0.48	0.24	-0.94	0.25	0.13	-0.66	0.19	0.1	sgn-U217636	arabidopsis/peptide: At1g04300.1 68408.m00380 expressed protein contains Pfam PF00917: Meprin And TRAF-Homology (MATH) domain (evalue: 1.4e-47, score=188) genbank/nr: gi|30678845|ref|NP_171926.2| expressed protein [Arabidopsis thaliana] (evalue: 5.5e-46,
a10105	-2.3	0.49	0.25	-0.33	0.34	0.17	0.42	0.21	0.11	sgn-U222213	arabidopsis/peptide: At1g22630.1 68408.m02558 auxin-regulated protein (evalue: 1.3e-26, score=115.9) genbank/nr: gi|22329735|ref|NP_564175.2| auxin-regulated protein [Arabidopsis thaliana] gi|6587827|gb|AAF18516.1| Unknown protein [Arabidopsis thaliana] gi|15010608|gb|AAK73963.1| At1g22630/F12K8_2 [Arabidopsis thaliana] gi|19699248|gb|AAL90990.1| At1g22630/F12K8_2 [Arabidopsis thaliana] (evalue: …
a10106										sgn-U225316	arabidopsis/peptide: At3g55730.1 68410.m05717 myb family transcription factor (MYB109) contains Pfam profile: PF00249 myb-like DNA-binding domain (evalue: 1.9e-51, score=199.1) genbank/nr: gi|41619298|gb|AAS10070.1| MYB transcription factor [Arabidopsis
a10107	-3.55	0.37	0.18	-3.55	0.34	0.17	-1.86	0.42	0.21	sgn-U215829	arabidopsis/peptide: At4g25700.1 68411.m03367 beta-carotene hydroxylase identical to GI:1575296 (evalue: 2e-104, score=375.9) genbank/nr: gi|5870598|emb|CAB55625.1| beta-carotene hydroxylase [Lycopersicon esculentum] (evalue: 2e-160, score=567.4)
a10108	-0.13	1.44	0.72	0.72	1.07	0.54	1.6	0.34	0.17	sgn-U217882	arabidopsis/peptide: At5g13690.1 68412.m01470 alpha-N-acetylglucosaminidase (evalue: 2.7e-10, score=53.14) genbank/nr: gi|15240689|ref|NP_196873.1| alpha-N-acetylglucosaminidase [Arabidopsis thaliana] gi|9758035|dbj|BAB08696.1| alpha-N-acetylglucosaminid
a10109										sgn-U234393	-
a1011										sgn-U212904	arabidopsis/peptide: At4g13010.1 68411.m01839 oxidoreductase, zinc-binding dehydrogenase family low similarity to probable NADP-dependent oxidoreductase (zeta-crystallin homolog) P1 [SP|Q39172][gi:886428] and P2 [SP|Q39173][gi:886430]; contains Pfam profi
a10110										sgn-U239411	-
a10111	0.4	0.35	0.18	0.38	0.47	0.23	0.92	0.16	0.08	sgn-U214215	arabidopsis/peptide: At3g48890.1 68410.m04943 cytochrome b5 domain-containing protein similar to SP|O00264 Membrane associated progesterone receptor component (mPR) {Homo sapiens}; contains Pfam profile PF00173: Heme/Steroid binding domain (evalue: 1.6e-
a10112										sgn-U232697	-
a10113										X84848	P.pyralis luc gene in Autographa californica nuclear polyhedrosis virus vector(isolate 9.1.1)
a10114	1.1	0.71	0.35	0.49	0.49	0.25	1.21	0.33	0.17	sgn-U218506	arabidopsis/peptide: At4g34910.1 68411.m04502 DEAD/DEAH box helicase, putative (evalue: 5.9e-47, score=183) genbank/nr: gi|15236218|ref|NP_195217.1| DEAD/DEAH box helicase, putative [Arabidopsis thaliana] gi|7446109|pir||T10237 RNA helicase RH16 - Arabid
a10115	-1.2	0.26	0.13	-0.02	0.54	0.27	-0.27	0.28	0.14	sgn-U218981
a10116										sgn-U216560
a10117	-0.47	0.49	0.25	-0.73	0.23	0.11	-0.4	0.18	0.09	sgn-U226300	arabidopsis/peptide: At2g39940.1 68409.m04447 coronatine-insensitive 1 (COI1), AtFBL2 E3 ubiquitin ligase SCF complex F-box subunit; identical to LRR-containing F-box protein GI:3158394 from [Arabidopsis thaliana] (evalue: 1e-56, score=216.5) genbank/nr:
a10118	-0.12	0.45	0.23	1.27	0.98	0.49	0.8	0.13	0.06	sgn-U222248	arabidopsis/peptide: At1g77980.1 68414.m09087 MADS-box family protein MADS-box protein AGL66 (evalue: 3.2e-19, score=92.82) genbank/nr: gi|42563302|ref|NP_177921.2| MADS-box family protein [Arabidopsis thaliana] (evalue: 1.2e-17, score=92.82)
a10119				1.29	0.36	0.18				sgn-U220393	arabidopsis/peptide: At5g65550.1 68412.m07462 UDP-glycosyltransferase family similar to flavonol 3-O-glucosyltransferase (anthocyanin rhamnosyl transferase) from Petunia hybrida [SP|Q43716] (evalue: 2.2e-33, score=139.4) genbank/nr: gi|27461029|gb|AAL066
a1012				0.07	0.61	0.3				sgn-U218662	arabidopsis/peptide: At3g12200.1 68410.m01363 protein kinase family contains protein kinase domain, Pfam:PF00069; contains serine/threonine protein kinase domain, INTERPRO:IPR002290 (evalue: 2e-55, score=213.8) genbank/nr: gi|17064748|gb|AAL32528.1| prot
a10120	0.18	0.26	0.13	-0.14	0.14	0.07	0.27	0.27	0.14	sgn-U215389	arabidopsis/peptide: At1g45688.1 68408.m04765 expressed protein (evalue: 8.5e-82, score=301.2) genbank/nr: gi|18401556|ref|NP_564495.1| expressed protein [Arabidopsis thaliana] gi|25405173|pir||A96511 unknown protein [imported] - Arabidopsis thaliana gi|
a10121				-0.35	0.41	0.21				sgn-U224218	arabidopsis/peptide: At4g11800.1 68411.m01703 calcineurin-like phosphoesterase family contains Pfam profile: PF00149 calcineurin-like phosphoesterase (evalue: 2.2e-99, score=358.6) genbank/nr: gi|15234309|ref|NP_192917.1| calcineurin-like phosphoesterase
a10122										sgn-U228861	genbank/nr: gi|28564818|dbj|BAC57747.1| cytoplasmic protein of eukaryotic origin (38.3 kD)-like [Oryza sativa (japonica cultivar-group)] (evalue: 6.1e-61, score=235.3)
a10123	0.62	0.51	0.25	-0.14	0.44	0.22	-0.38	0.16	0.08	sgn-U213352	arabidopsis/peptide: At1g71695.1 68408.m07598 peroxidase, putative identical to GB:CAA67309 GI:1429213 from [Arabidopsis thaliana] (evalue: 5.7e-97, score=350.5) genbank/nr: gi|14031049|gb|AAK52084.1| peroxidase [Nicotiana tabacum] (evalue: 2e-105, score
a10124	0.89	1.71	0.85							sgn-U233058	-
a10125	-0.05	0.11	0.06	0.24	0.16	0.08	-0.01	0.16	0.08	sgn-U221220	arabidopsis/peptide: At1g07830.1 68408.m00768 ribosomal protein L29p family similar to GB:CAA83057 from [Saccharomyces cerevisiae] (evalue: 3.6e-51, score=198.7) genbank/nr: gi|15223019|ref|NP_172261.1| ribosomal protein L29p family [Arabidopsis thaliana
a10126										sgn-U241094	-
a10127				-0.03	0.39	0.19	-0.13	0.49	0.24	sgn-U216234	arabidopsis/peptide: At3g08550.1 68410.m00895 elongation defective 1 (ELD1) protein annotation temporarily based on supporting cDNA gi|23452833|gb|AF543710.1| (evalue: 0, score=717.2) genbank/nr: gi|18307504|emb|CAD21166.1| SDL-1 protein [Nicotiana plumb
a10128										sgn-U228580	arabidopsis/peptide: At1g78930.1 68408.m08444 expressed protein (evalue: 3.1e-56, score=215.7) genbank/nr: gi|30699372|ref|NP_178014.2| expressed protein [Arabidopsis thaliana] (evalue: 1.2e-54, score=215.7)
a10129	0.22	0.61	0.31	0.21	0.5	0.25	0.01	0.33	0.16	sgn-U217412	arabidopsis/peptide: At5g60580.3 68412.m08034 C3HC4-type zinc finger protein family various predicted proteins, Arabidopsis thaliana ; contains Pfam profile PF00097: Zinc finger, C3HC4 type (RING finger) (evalue: 2e-101, score=286.6) genbank/nr: gi|18424
a1013	-2.01	0.3	0.15	0	0.2	0.1	-0.24	0.19	0.09	sgn-U227152	arabidopsis/peptide: At3g27820.1 68410.m03182 monodehydroascorbate reductase, putative similar to cytosolic monodehydroascorbate reductase GB:BAA77214 [Oryza sativa] (evalue: 1.3e-85, score=312.8) genbank/nr: gi|15232273|ref|NP_189420.1| monodehydroascorbate reductase, putative [Arabidopsis thaliana] gi|11994487|dbj|BAB02528.1| cytosolic monodehydroascorbate reductase [Arabidopsis thaliana] gi|14…
a10130										sgn-U213869	arabidopsis/peptide: At1g03220.1 68408.m00268 expressed protein Strong similarity to gb|D14550 extracellular dermal glycoprotein (EDGP) precursor from Daucus carota. ESTs gb|H37281, gb|T44167, gb|T21813, gb|N38437, gb|Z26470, gb|R65072, gb|N76373, gb|F154
a10131										sgn-U241299	-
a10132										sgn-U239697	-
a10133	0.08	0.13	0.06	-0.03	0.14	0.07	-0.02	0.03	0.02	sgn-U212648	arabidopsis/peptide: At4g14960.2 68411.m02081 tubulin alpha-6 chain (TUA6) nearly identical to SP|P29511 Tubulin alpha-6 chain {Arabidopsis thaliana} (evalue: 0, score=825.1) genbank/nr: gi|17402469|emb|CAD13177.1| alpha-tubulin [Nicotiana tabacum] (eval
a10134										sgn-U224805	arabidopsis/peptide: At2g39980.1 68409.m04452 transferase family contains Pfam profile PF02458 transferase family (evalue: 6.6e-34, score=139.4) genbank/nr: gi|21666314|gb|AAM73656.1| AER [Nicotiana tabacum] (evalue: 9.9e-34, score=142.9)
a10135	1.54	0.47	0.23	-0.3	0.17	0.08	-0.4	0.18	0.09	sgn-U215729	arabidopsis/peptide: At4g31550.2 68411.m05378 WRKY family transcription factor contains Pfam profile: PF03106 WRKY DNA -binding domain (evalue: 4.4e-68, score=255.4) genbank/nr: gi|4760596|dbj|BAA77358.1| DNA-binding protein NtWRKY3 [Nicotiana tabacum] (evalue: 2.2e-82, score=308.1)
a10136	-0.7	0.22	0.11	-0.77	0.3	0.15	-0.43	0.28	0.14	sgn-U216230	arabidopsis/peptide: At2g17975.1 68409.m01883 zinc finger protein -related temporary automated functional assignment (evalue: 1.6e-80, score=296.6) genbank/nr: gi|15227939|ref|NP_179388.1| zinc finger protein -related [Arabidopsis thaliana] gi|7486984|pi
a10137	-1.13	0.16	0.08	-0.28	0.16	0.08	-0.44	0.27	0.13	sgn-U221992	arabidopsis/peptide: At3g07930.3 68416.m00970 HhH-GPD base excision DNA repair family protein (evalue: 7.9e-66, score=247.7) genbank/nr: gi|6648205|gb|AAF21203.1| hypothetical protein [Arabidopsis thaliana] (evalue: 3e-64, score=247.7)
a10138										sgn-U214244	arabidopsis/peptide: At1g52790.1 68408.m05476 oxidoreductase, 2OG-Fe(II) oxygenase family similar to GS-AOP loci [GI:16118889, GI:16118887, GI:16118891, GI:16118893]; contains PF03171 2OG-Fe(II) oxygenase superfamily domain (evalue: 2.6e-56, score=151.4)
a10139	-1.07	0.74	0.37				-0.55	0.45	0.22	sgn-U231192	arabidopsis/peptide: At1g05160.1 68408.m00472 ent-kaurenoic acid hydroxylase (KAO1) / cytochrome P450 88A3 identical to Cytochrome P450 88A3 (SP:O23051) [Arabidopsis thaliana]; 99% identical to ent-kaurenoic acid hydroxylase (KAO1) GI:13021852 from [Arabidopsis thaliana] (evalue: 8.7e-82, score=299.3) genbank/nr: gi|13021853|gb|AAK11564.1| ent-kaurenoic acid hydroxylase [Arabidopsis thaliana] (ev…
a1014										sgn-U230899	arabidopsis/peptide: At4g11860.1 68411.m01710 expressed protein TAK1 binding protein - Homo sapiens,PID:g1401126 (evalue: 8.6e-37, score=150.2) genbank/nr: gi|18413696|ref|NP_567383.1| expressed protein [Arabidopsis thaliana] gi|21553726|gb|AAM62819.1| u
a10140										Alien3	Stratagene SpotControl Alien oligo
a10141	0.47	0.43	0.21	-0.15	0.52	0.26	-0.84	0.47	0.24	sgn-U222279	arabidopsis/peptide: At5g52060.1 68412.m05838 BAG domain containing protein contains Pfam:PF02179 BAG domain (evalue: 7.8e-63, score=141.4) genbank/nr: gi|10334497|emb|CAC10210.1| hypothetical protein [Cicer arietinum] (evalue: 2.3e-61, score=141.4)
a10142	1.52	0.13	0.06	-1.67	0.67	0.34	-0.36	0.56	0.28	sgn-U213922	arabidopsis/peptide: At1g08250.1 68408.m00819 prephenate dehydratase family contains similarity to prephenate dehydratase GI:1008717 from [Amycolatopsis methanolica] (evalue: 5.3e-49, score=190.7) genbank/nr: gi|45935145|gb|AAS79603.1| prephenate dehydratase [Ipomoea trifida] (evalue: 3.5e-74, score=196.4)
a10143	0	0.42	0.21	-0.74	0.34	0.17	0.02	0.46	0.23	sgn-U218371	arabidopsis/peptide: At3g29060.1 68410.m03339 hypothetical protein (evalue: 1e-104, score=376.3) genbank/nr: gi|15228585|ref|NP_189549.1| hypothetical protein [Arabidopsis thaliana] (evalue: 5e-103, score=376.3)
a10144	-0.23	0.29	0.14	-0.05	0.28	0.14	-0.71	0.08	0.04	sgn-U222236	arabidopsis/peptide: At1g26830.1 68408.m02963 E3 ubiquitin ligase SCF complex subunit Cullin, putative E3 ubiquitin ligase; contains similarity to human Cullin homolog 3 (CUL-3) SP:Q13618, GI:3639052 from [Homo sapiens] (evalue: 6e-123, score=437.2) genb
a10145	-1.21	0.19	0.1	-0.43	0.23	0.11	-0.33	0.2	0.1	sgn-U213439	arabidopsis/peptide: At2g19780.1 68409.m02100 leucine rich repeat protein family contains leucine rich-repeat (LRR) domains Pfam:PF00560, INTERPRO:IPR001611; contains similarity to disease resistance protein [Lycopersicon esculentum] gi|3894383|gb|AAC7859
a10146	-0.1	0.36	0.18	-0.08	0.61	0.3	-0.75	0.18	0.09	sgn-U215255	arabidopsis/peptide: At3g04500.1 68410.m00441 RNA recognition motif (RRM) - containing protein similar to ssRNA-binding protein [Dictyostelium discoideum] GI:1546894; contains InterPro entry IPR000504: RNA-binding region RNP-1 (RNA recognition motif) (RRM
a10147										sgn-U212614	arabidopsis/peptide: At5g15800.1 68412.m01707 MADS-box protein AGL2 (evalue: 1.2e-57, score=219.9) genbank/nr: gi|20219016|gb|AAM15775.1| MADS-box transcription factor MADS-RIN [Lycopersicon esculentum] (evalue: 8e-111, score=385.2)
a10148	-0.44	0.22	0.11	-0.27	0.15	0.07	0.31	0.15	0.08	sgn-U218068	arabidopsis/peptide: At1g15950.1 68408.m01726 cinnamoyl-CoA reductase, putative nearly identical to CCR1 (GI:12034897), similar to cinnamoyl CoA reductase GI:2058310 from [Eucalyptus gunnii] (evalue: 2e-149, score=525.8) genbank/nr: gi|25140434|gb|AAN717
a10149	0.07	0.13	0.07	-0.03	0.13	0.07	-0.01	0.03	0.02	sgn-U213263	arabidopsis/peptide: At5g20630.1 68412.m02246 germin-like protein (AtGER3) identical to germin-like protein subfamily 3 member 3 [SP|P94072] (evalue: 1.8e-71, score=266.2) genbank/nr: gi|31711507|dbj|BAC77634.1| 24K germin like protein [Nicotiana tabacum
a1015	0.85	0.34	0.17	1.06	0.04	0.02				sgn-U227484	arabidopsis/peptide: At2g45440.1 68409.m05107 dihydrodipicolinate synthase -related (evalue: 8.1e-60, score=226.1) genbank/nr: gi|6014908|sp|Q42948|DAPA_TOBAC Dihydrodipicolinate synthase, chloroplast precursor (DHDPS) gi|7436660|pir||T03214 dihydrodipic
a10150				3.17	1.59	0.8				sgn-U237649	-
a10151	0.82	0.3	0.15	1.16	0.7	0.35	0.2	0.42	0.21	sgn-U212559	arabidopsis/peptide: At2g02010.1 68409.m00116 glutamate decarboxylase (evalue: 1e-175, score=612.5) genbank/nr: gi|13752462|gb|AAK38667.1| glutamate decarboxylase isozyme 3 [Nicotiana tabacum] (evalue: 0, score=657.9)
a10152	-0.6	0.37	0.18	-0.22	0.37	0.19	-0.37	0.24	0.12	sgn-U215590	arabidopsis/peptide: At1g31870.1 68408.m03546 expressed protein (evalue: 7e-124, score=441.8) genbank/nr: gi|15222498|ref|NP_174470.1| expressed protein [Arabidopsis thaliana] gi|25403134|pir||H86442 unknown protein [imported] - Arabidopsis thaliana gi|1
a10153	-0.62	0.14	0.07	-0.24	0.27	0.13	-0.38	0.32	0.16	sgn-U213730	arabidopsis/peptide: At5g52650.1 68412.m05906 40S ribosomal protein S10 (RPS10C) contains similarity to 40S ribosomal protein S10 (evalue: 4.4e-47, score=184.5) genbank/nr: gi|20139798|sp|Q9LTF2|R103_ARATH 40S ribosomal protein S10-3 gi|8953720|dbj|BAA98
a10154										sgn-U226286	arabidopsis/peptide: At2g45550.1 68409.m05119 cytochrome p450 family (evalue: 2.4e-65, score=245.4) genbank/nr: gi|17065916|emb|CAC80883.1| geraniol 10-hydroxylase [Catharanthus roseus] (evalue: 8.7e-77, score=288.5)
a10155	-1.64	0.06	0.03	-2.79	0.13	0.06	-3.37	0.25	0.12	sgn-U217678	arabidopsis/peptide: At3g15850.1 68410.m01802 fatty acid desaturase family protein similar to delta 9 acyl-lipid desaturase (ADS1) GI:2970034 from [Arabidopsis thaliana] (evalue: 7e-152, score=533.9) genbank/nr: gi|18400926|ref|NP_566529.1| fatty acid desaturase family protein [Arabidopsis thaliana] gi|11994357|dbj|BAB02316.1| delta 9 desaturase-like protein [Arabidopsis thaliana] gi|24030393|gb|…
a10156										sgn-U235721	-
a10157										sgn-U214238	arabidopsis/peptide: At5g05340.1 68412.m00533 peroxidase, putative similar to peroxidase [Nicotiana tabacum] gi|5381253|dbj|BAA82306; similar to Peroxidase P7 [Brassica rapa (Turnip)] SWISS-PROT:P00434 (evalue: 3.4e-81, score=261.9) genbank/nr: gi|571484
a10158	-0.07	0.17	0.08	-0.03	0.14	0.07	0.06	0.16	0.08	sgn-U213634	arabidopsis/peptide: At4g35090.1 68411.m04533 catalase 2 identical to catalase 2 SP:P25819, GI:17865693 from [Arabidopsis thaliana] (evalue: 0, score=948.3) genbank/nr: gi|17865474|sp|Q9XHH3|CAT2_LYCES Catalase isozyme 2 gi|5257185|gb|AAD41256.1| catalas
a10159	-0.61	0.52	0.26	-0.16	0.18	0.09	-0.07	0.16	0.08	sgn-U229627	arabidopsis/peptide: At1g52540.1 68408.m05445 protein kinase, putative contains protein kinase domain, Pfam:PF00069 (evalue: 6.4e-25, score=110.5) genbank/nr: gi|46390040|dbj|BAD15416.1| receptor protein kinase PERK1-like protein [Oryza sativa (japonica
a1016										sgn-U221032	arabidopsis/peptide: At3g59140.1 68410.m06094 ABC transporter family protein putative multi resistance protein mrp - Arabidopsis thaliana, EMBL:ATMRPPROT (evalue: 1.9e-98, score=355.1) genbank/nr: gi|11277356|pir||T47796 ABC transporter-like protein - Ar
a10160	-0.83	0.44	0.22	-0.45	0.16	0.08	-0.24	0.23	0.12	sgn-U222769	arabidopsis/peptide: At1g72650.1 68408.m07708 expressed protein (evalue: 1.4e-50, score=196.8) genbank/nr: gi|21536766|gb|AAM61098.1| unknown [Arabidopsis thaliana] (evalue: 5.4e-49, score=196.8)
a10161	-1.89	0.31	0.16				-1.73	1.48	0.74	sgn-U219607	arabidopsis/peptide: At3g48240.1 68410.m04872 hypothetical protein predicted proteins, Arabidopsis thaliana (evalue: 1.6e-29, score=127.1) genbank/nr: gi|15228362|ref|NP_190407.1| hypothetical protein [Arabidopsis thaliana] gi|7487533|pir||T06718 hypothetical protein T29H11.240 - Arabidopsis thaliana gi|4678364|emb|CAB41174.1| putative protein [Arabidopsis thaliana] (evalue: 6e-28, score=127.1)
a10162	-1.5	0.1	0.05	0.34	0.19	0.09	-0.1	0.28	0.14	sgn-U220608	arabidopsis/peptide: At1g04420.1 68408.m00391 aldo/keto reductase family Similar to SP|Q46933 Tas protein {Escherichia coli}, Babesia aldo-keto reductase SP|P40690; contains Pfam profile PF00248: oxidoreductase, aldo/keto reductase family (evalue: 4e-172, score=601.3) genbank/nr: gi|37700321|gb|AAR00611.1| putative aldo/keto reductase family protein [Oryza sativa (japonica cultivar-group)] (evalu…
a10163										sgn-U226672
a10164										sgn-U215100	arabidopsis/peptide: At5g59480.1 68412.m08022 haloacid dehalogenase-like hydrolase family low similarity to SP|P53078 SSM1 protein {Saccharomyces cerevisiae}; contains InterPro accession IPR005834: Haloacid dehalogenase-like hydrolase (evalue: 2.3e-06, s
a10165										sgn-U233918	-
a10166										sgn-U221801	arabidopsis/peptide: At3g59850.1 68410.m06174 polygalacturonase, putative polygalacturonase - Prunus persica, PIR:S40123 (evalue: 8.4e-61, score=228.8) genbank/nr: gi|7435392|pir||T04320 polygalacturonase (EC 3.2.1.15) TAPG4 - tomato gi|2459815|gb|AAC289
a10167	0.75	0.28	0.14	0.89	0.31	0.16	0.73	0.67	0.33	sgn-U226898	arabidopsis/peptide: At1g53240.1 68408.m05534 malate dehydrogenase [NAD], mitochondrial, putative nearly identical to mitochondrial NAD-dependent malate dehydrogenase GI:3929649 SP|Q9ZP06 from [Arabidopsis thaliana]; contains InterPro entry IPR001236: Lac
a10168										sgn-U224247	arabidopsis/peptide: At5g17610.1 68412.m01901 expressed protein (evalue: 6.4e-15, score=78.18) genbank/nr: gi|11346183|pir||T51465 hypothetical protein K10A8_90 - Arabidopsis thaliana gi|9755786|emb|CAC01905.1| hypothetical protein [Arabidopsis thaliana]
a10169										sgn-U222536	arabidopsis/peptide: At1g68850.1 68408.m09201 peroxidase, putative identical to peroxidase ATP23a GB:CAA70035 (Arabidopsis thaliana) (evalue: 2e-128, score=455.7) genbank/nr: gi|18409140|ref|NP_564948.1| peroxidase, putative [Arabidopsis thaliana] gi|254
a1017	-0.09	0.3	0.15	0.38	0.43	0.22	0.58	0.33	0.17	sgn-U214651	arabidopsis/peptide: At3g04720.1 68410.m00468 hevein-related protein precursor (PR-4) identical to hevein-like protein precursor GB:P43082 [Arabidopsis thaliana], similar to wound-induced protein (WIN2) precursor GB:P09762 [Solanum tuberosum]; Pfam HMM hi
a10170										sgn-U233202	-
a10171										sgn-U234911	-
a10172	-0.13	0.44	0.22	-0.42	0.15	0.07	-0.53	0.23	0.11	sgn-U226668	arabidopsis/peptide: At5g15820.1 68412.m01710 C3HC4-type zinc finger protein family contains Pfam profile: PF00097 zinc finger, C3HC4 type (RING finger) (evalue: 3.5e-18, score=87.81) genbank/nr: gi|15242399|ref|NP_197086.1| zinc finger (C3HC4-type RING
a10173										sgn-U232897	-
a10174										sgn-U217759	arabidopsis/peptide: At5g61690.1 68412.m07002 ABC transporter family protein ABC transport protein, Dictyostelium discoideum, PIR:T18288 (evalue: 7e-50, score=193.7) genbank/nr: gi|37806016|dbj|BAC99428.1| putative ABC transporter [Oryza sativa (japonica
a10175	0.26	0.53	0.26	-0.29	0.22	0.11	0.48	0.48	0.24	sgn-U220049	arabidopsis/peptide: At4g17615.1 68411.m02400 calcineurin B-like protein 1 (CBL1) identical to calcineurin B-like protein 1 (GI:3309082) [Arabidopsis thaliana] (evalue: 1.5e-91, score=333.2) genbank/nr: gi|18414931|ref|NP_567533.1| calcineurin B-like pro
a10176										sgn-U230323	arabidopsis/peptide: At1g09570.1 68408.m00963 phytochrome A (PHYA) identical to SP|P14712 Phytochrome A {Arabidopsis thaliana} (evalue: 6.4e-27, score=116.3) genbank/nr: gi|3492795|emb|CAA05086.1| phyA [Lycopersicon esculentum] gi|3492797|emb|CAA05087.1|
a10177	-0.02	0.56	0.28	-0.17	0.26	0.13	-0.64	0.36	0.18	sgn-U225125	arabidopsis/peptide: At1g68830.1 68408.m07226 protein kinase family contains eukaryotic protein kinase domain, INTERPRO:IPR000719 (evalue: 5.7e-92, score=333.2) genbank/nr: gi|18409136|ref|NP_564946.1| protein kinase family [Arabidopsis thaliana] gi|2540
a10178										sgn-U229456	arabidopsis/peptide: At5g53280.1 68412.m05987 expressed protein similar to unknown protein (gb|AAD26950.1) (evalue: 1.7e-11, score=65.85) genbank/nr: gi|21592900|gb|AAM64850.1| unknown [Arabidopsis thaliana] (evalue: 8.4e-11, score=68.55)
a10179	-0.01	0.56	0.28	-0.25	0.09	0.05	-0.61	0.16	0.08	sgn-U224007	arabidopsis/peptide: At4g28300.2 68417.m04053 hydroxyproline-rich glycoprotein family protein (evalue: 3.1e-25, score=112.5) genbank/nr: gi|42573067|ref|NP_974630.1| hydroxyproline-rich glycoprotein family protein [Arabidopsis thaliana] (evalue: 1.2e-23
a1018										sgn-U219246	arabidopsis/peptide: At3g26670.3 68416.m03334 expressed protein (evalue: 1.6e-18, score=89.74) genbank/nr: gi|15231596|ref|NP_189301.1| expressed protein [Arabidopsis thaliana] gi|30688438|ref|NP_850634.1| expressed protein [Arabidopsis thaliana] gi|2026
a10180	0.37	0.3	0.15	0.33	0.16	0.08	0.4	0.13	0.06	sgn-U217884	arabidopsis/peptide: At1g63800.1 68408.m06619 ubiquitin-conjugating enzyme 5 (UBC5) E2; identical to gi:431269, SP:P42749 (evalue: 1.5e-78, score=289.3) genbank/nr: gi|6066285|gb|AAF03236.1| ubiquitin carrier protein 4 [Glycine max] (evalue: 1.3e-83, sco
a10181	2.13	0.2	0.1	0.49	0.36	0.18	-5.6	0.75	0.37	sgn-U236215	-
a10182	1.24	0.29	0.14	0.66	0.14	0.07	0.87	0.25	0.12	sgn-U213948	arabidopsis/peptide: At5g62740.1 68412.m07121 hypersensitive-induced response protein annotation temporarily based on supporting cDNA gi|17065547|gb|AY062850.1| (evalue: 5e-143, score=504.2) genbank/nr: gi|15241939|ref|NP_201080.1| hypersensitive-induced
a10183	-0.57	0.15	0.07	-0.44	0.3	0.15	-0.03	0.19	0.09	sgn-U216534	arabidopsis/peptide: At2g25490.1 68409.m02766 F-box protein family, AtFBL6 contains similarity to grr1 GI:2407790 from [Glycine max] (evalue: 4.4e-64, score=242.3) genbank/nr: gi|18400846|ref|NP_565597.1| F-box protein family, AtFBL6 [Arabidopsis thalian
a10184	-1.26	0.3	0.15	0.5	0.31	0.16	0.97	0.52	0.26	sgn-U227283	arabidopsis/peptide: At1g27480.1 68408.m03038 expressed protein similar to lecithin:cholesterol acyltransferase precursor (M26268) (evalue: 3.9e-36, score=147.9) genbank/nr: gi|33329886|gb|AAQ10316.1| putative lecithin cholesterol acyltransferase [Medicago truncatula] (evalue: 6e-43, score=175.6)
a10185	-0.1	0.12	0.06	-0.3	0.16	0.08	-0.02	0.1	0.05	sgn-U215765	arabidopsis/peptide: At1g64520.1 68408.m06703 26S proteasome regulatory subunit (RPN12), putative similar to 26S proteasome regulatory complex subunit p30 GB:AAF08395 GI:6434966 from [Drosophila melanogaster] (evalue: 2e-116, score=416) genbank/nr: gi|15
a10186										sgn-U230361	arabidopsis/peptide: At1g54100.2 68408.m08801 aldehyde dehydrogenase, putative (ALDH) similar to turgor-responsive protein 26G (aldehyde dehydrogenase family 7 member A1) [Pisum sativum] SWISS-PROT:P25795 (evalue: 9.3e-47, score=182.6) genbank/nr: gi|152
a10187										sgn-U242934	-
a10188	1.59	0.44	0.22	-0.93	0.23	0.11	0.37	0.12	0.06	sgn-U214088	arabidopsis/peptide: At4g34050.1 68411.m05398 caffeoyl-CoA 3-O-methyltransferase nearly identical to GI:2960356 [Populus balsamifera subsp. trichocarpa], GI:684942 [Medicago sativa subsp. sativa] isoform contains a GT-TG intron which removes an internal segment of the protein (evalue: 6e-124, score=440.3) genbank/nr: gi|30580349|sp|Q8H9B6|CAMT_SOLTU Caffeoyl-CoA O-methyltransferase (Trans-caffeoy…
a10189										sgn-U224618	arabidopsis/peptide: At2g44310.1 68409.m04981 calcium-binding EF-hand family protein contains INTERPRO:IPR002048 calcium-binding EF-hand domain (evalue: 1.7e-31, score=132.5) genbank/nr: gi|42407770|dbj|BAD08916.1| calcium-binding EF-hand family protein-
a1019	-0.05	0.26	0.13	0.07	0.16	0.08	0.19	0.14	0.07	sgn-U217303	arabidopsis/peptide: At5g19070.1 68412.m02077 expressed protein predicted proteins, Arabidopsis thaliana (evalue: 5.6e-87, score=318.5) genbank/nr: gi|23617115|dbj|BAC20797.1| integral membrane protein-like [Oryza sativa (japonica cultivar-group)] (evalu
a10190										sgn-U219793	arabidopsis/peptide: At1g61290.1 68408.m06331 syntaxin of plants SYP124 similar to syntaxin-related protein Nt-syr1 GI:4206787 from [Nicotiana tabacum] (evalue: 2e-121, score=433) genbank/nr: gi|15219900|ref|NP_176324.1| syntaxin of plants SYP124 [Arabid
a10191	-0.58	0.44	0.22	-0.8	0.38	0.19	-0.73	0.33	0.16	sgn-U219428	arabidopsis/peptide: At5g59380.1 68412.m06735 expressed protein predicted protein, Arabidopsis thaliana (evalue: 2.8e-23, score=106.3) genbank/nr: gi|15238389|ref|NP_200746.1| expressed protein [Arabidopsis thaliana] gi|8885544|dbj|BAA97474.1| contains s
a10192	-1.46	0.53	0.27	-1.02	0.56	0.28	-0.48	0.14	0.07	sgn-U217423	arabidopsis/peptide: At2g05920.1 68409.m00574 subtilisin-like serine protease, putative contains similarity to cucumisin-like serine protease GI:3176874 from [Arabidopsis thaliana] (evalue: 2e-145, score=511.9) genbank/nr: gi|18396193|ref|NP_565330.1| su
a10193										sgn-U214042	arabidopsis/peptide: At5g16710.1 68412.m01803 dehydroascorbate reductase, putative Strong similarity to dehydroascorbate reductase [Spinacia oleracea] gi:10952512 gb:AAG24945 (evalue: 1.9e-49, score=192.6) genbank/nr: gi|18418055|ref|NP_568336.1| dehydro
a10194	-1.96	0.43	0.21	-0.07	0.21	0.11	-0.57	0.09	0.04	sgn-U219773	arabidopsis/peptide: At2g04270.2 68409.m00370 ribonuclease E -related (evalue: 0, score=638.3) genbank/nr: gi|22325461|ref|NP_178508.2| ribonuclease E -related [Arabidopsis thaliana] gi|20260628|gb|AAM13212.1| putative ribonuclease E [Arabidopsis thaliana] gi|31711752|gb|AAP68232.1| At2g04270 [Arabidopsis thaliana] (evalue: 0, score=638.3)
a10195										sgn-U235163	-
a10196	1.55	0.46	0.23	1.05	0.29	0.15	0.76	0.21	0.1	sgn-U218884	arabidopsis/peptide: At2g26600.1 68409.m02895 glycosyl hydrolase family 17 (evalue: 9e-129, score=456.8) genbank/nr: gi|21618052|gb|AAM67102.1| putative beta-1,3-glucanase [Arabidopsis thaliana] (evalue: 1e-127, score=458.4)
a10197										sgn-U220323	arabidopsis/peptide: At4g08850.1 68411.m01311 receptor protein kinase-related protein receptor protein kinase-like protein - Arabidopsis thaliana, PIR2:T05898 (evalue: 3.6e-37, score=151.4) genbank/nr: gi|37535228|ref|NP_921916.1| putative protein kinase
a10198										sgn-U215901	arabidopsis/peptide: At3g10050.1 68410.m01086 threonine ammonia-lyase (threonine dehydratase/threonine deaminase) identical to SP|Q9ZSS6 Threonine dehydratase biosynthetic, chloroplast precursor (EC 4.3.1.19, formerly EC 4.2.1.16) (Threonine deaminase) (T
a10199										sgn-U216900
a102	1.1	0.28	0.14	-0.98	0.21	0.1	0.05	0.33	0.16	sgn-U225517	arabidopsis/peptide: At5g13200.1 68412.m01396 GRAM domain-containing protein similar to ABA-responsive protein [Hordeum vulgare] GI:4103635; contains Pfam profile PF02893: GRAM domain (evalue: 2.1e-65, score=156) genbank/nr: gi|15240044|ref|NP_196824.1| GRAM domain-containing protein [Arabidopsis thaliana] gi|11281147|pir||T48567 ABA-responsive protein homolog T31B5.20 - Arabidopsis thaliana gi|7…
a1020	-1.07	0.77	0.38	-0.45	0.36	0.18	-0.41	0.35	0.18	sgn-U221459	arabidopsis/peptide: At5g45660.1 68418.m05614 expressed protein (evalue: 3e-32, score=136) genbank/nr: gi|42573588|ref|NP_974890.1| expressed protein [Arabidopsis thaliana] (evalue: 1.1e-30, score=136)
a10200	-2	0.22	0.11	-2.9	0.18	0.09				Control-4
a10201	-2	0.08	0.04	-3.01	0.22	0.11	-2.07	0.3	0.15	Control-4
a10202	-2.16	0.28	0.14	-2.97	0.3	0.15	-2.03	0.27	0.14	Control-4
a10203	-2.22	0.35	0.17	-3.61	0.44	0.22	-2.05	0.16	0.08	Control-4
a10204										Control-2
a10205										Control-2
a10206										Control-2
a10207										Control-2
a10208										sgn-U232526	-
a10209	1.17	0.46	0.23	0.64	0.75	0.38	0.84	0.13	0.06	sgn-U215892	arabidopsis/peptide: At2g20900.3 68415.m02465 diacylglycerol kinase, putative contains INTERPRO domain, IPR001206, DAG-kinase catalytic domain (evalue: 0, score=755.4) genbank/nr: gi|10798892|gb|AAG23129.1| diacylglycerol kinase [Lycopersicon esculentum]
a1021				-1.2	0.94	0.47	-0.2	0.51	0.25	sgn-U216613	arabidopsis/peptide: At4g38840.1 68411.m05003 auxin-induced (indole-3-acetic acid induced) protein, putative auxin-inducible SAUR gene, Raphanus sativus,AB000708 (evalue: 8e-25, score=109.8) genbank/nr: gi|20149044|gb|AAM12777.1| putative auxin-induced SAUR-like protein [Capsicum annuum] (evalue: 5.7e-36, score=151.8)
a10210	-0.54	0.34	0.17	-0.06	0.42	0.21	-0.54	0.36	0.18	sgn-U212554	arabidopsis/peptide: At5g45775.2 68412.m05072 60S ribosomal protein L11 (RPL11D) (evalue: 1.7e-89, score=325.9) genbank/nr: gi|10799832|emb|CAC12883.1| ribosomal protein L11-like [Nicotiana tabacum] (evalue: 1.5e-89, score=331.3)
a10211										sgn-U228337	arabidopsis/peptide: At4g06536.1 68411.m00844 predicted protein (evalue: 6e-36, score=117.5) genbank/nr: gi|30680207|ref|NP_849312.1| predicted protein [Arabidopsis thaliana] (evalue: 2.1e-34, score=117.5)
a10212										sgn-U216956	arabidopsis/peptide: At5g13700.1 68412.m01471 polyamine oxidase, putative similar to SP|O64411 Polyamine oxidase precursor (EC 1.5.3.11) from Zea mays (evalue: 5e-65, score=229.9) genbank/nr: gi|15240690|ref|NP_196874.1| polyamine oxidase, putative [Ara
a10213	-0.28	0.44	0.22	-0.11	0.64	0.32	-0.27	0.97	0.49	sgn-U226193	arabidopsis/peptide: At3g48800.1 68410.m04933 hypothetical protein (evalue: 1.5e-13, score=72.79) genbank/nr: gi|15229025|ref|NP_190449.1| hypothetical protein [Arabidopsis thaliana] gi|11288875|pir||T49276 hypothetical protein T21J18.70 - Arabidopsis th
a10214										sgn-U226136	arabidopsis/peptide: At4g14580.1 68411.m02032 CBL-interacting protein kinase 4 identical to CBL-interacting protein kinase 4 [Arabidopsis thaliana] gi|13249503|gb|AAG01367 (evalue: 5.3e-31, score=131.3) genbank/nr: gi|15233500|ref|NP_193194.1| CBL-intera
a10215	-0.2	0.45	0.22	-0.48	0.44	0.22	-0.11	0.2	0.1	sgn-U221379	arabidopsis/peptide: At1g08710.1 68408.m00871 F-box protein family similar to ESTs gb|T22270 and gb|T76886 ; similar to SKP1 interacting partner 2 (SKIP2) TIGR_Ath1:At5g67250 (evalue: 1.2e-51, score=200.7) genbank/nr: gi|7485985|pir||T00725 hypothetical
a10216	-1.13	0.16	0.08	-0.95	0.33	0.16	-0.58	0.36	0.18	sgn-U214888	arabidopsis/peptide: At2g03890.1 68409.m00312 phosphatidylinositol 3- and 4-kinase family low similarity to phosphatidylinositol 4-kinase type-II beta [Homo sapiens] GI:20159767; contains Pfam profile PF00454: Phosphatidylinositol 3- and 4-kinase (evalue
a10217										sgn-U225328	arabidopsis/peptide: At1g65840.1 68408.m06849 amine oxidase family similar to polyamine oxidase SP:O64411 [Zea mays]; contains Pfam profile PF01593 amine oxidase, flavin-containing (evalue: 1.4e-85, score=312.4) genbank/nr: gi|25404949|pir||D96682 protei
a10218	-0.78	0.19	0.1	-0.33	0.41	0.21	0.06	0.21	0.11	sgn-U230103	arabidopsis/peptide: At3g03690.1 68410.m00345 N-acetylglucosaminyltransferase family (Core-2/I-Branching enzyme family) contains Pfam profile: PF02485 Core-2/I-Branching enzyme (evalue: 2.2e-87, score=319.3) genbank/nr: gi|15228609|ref|NP_187019.1| N-ace
a10219										sgn-U238507	-
a1022										Control-2
a10220										sgn-U231323
a10221	-0.26	0.29	0.15	-0.04	0.4	0.2	-0.36	0.26	0.13	sgn-U215980	arabidopsis/peptide: At4g00660.2 68411.m05170 DEAD/DEAH box helicase, putative similar to ATP-dependent RNA helicases (evalue: 0, score=779.2) genbank/nr: gi|22328183|ref|NP_191975.2| DEAD/DEAH box helicase, putative [Arabidopsis thaliana] gi|30678703|re
a10222	-0.84	0.58	0.29	0.03	0.14	0.07	0.05	0.12	0.06	sgn-U216150	arabidopsis/peptide: At5g13510.1 68412.m01438 ribosomal protein L10p family ribosomal protein L10- Nicotiana tabacum, EMBL:AB010879 (evalue: 3.5e-76, score=281.6) genbank/nr: gi|7489195|pir||T01743 ribosomal protein L10, chloroplast - common tobacco gi|3
a10223	-0.2	0.2	0.1	-0.34	0.38	0.19	0.09	0.52	0.26	sgn-U219341	arabidopsis/peptide: At5g49710.3 68418.m06156 expressed protein similar to unknown protein (pir||T05575) (evalue: 9.7e-64, score=240.7) genbank/nr: gi|42573642|ref|NP_974917.1| expressed protein [Arabidopsis thaliana] (evalue: 3.7e-62, score=240.7)
a10224	-1.41	0.26	0.13	-0.38	0.31	0.15	-1.21	0.23	0.11	sgn-U234179	-
a10225										sgn-U231333	arabidopsis/peptide: At1g74350.1 68408.m07909 intron maturase, type II family similar to maturase [Arabidopsis thaliana] GI:6851020; contains Pfam profile: PF01348 Type II intron maturase (evalue: 1.2e-91, score=332.8) genbank/nr: gi|15221221|ref|NP_1775
a10226										sgn-U239496	-
a10227										sgn-U222907	arabidopsis/peptide: At2g20430.1 68409.m02167 hypothetical protein (evalue: 3.7e-27, score=118.6) genbank/nr: gi|15225354|ref|NP_179633.1| hypothetical protein [Arabidopsis thaliana] gi|20197852|gb|AAM15282.1| hypothetical protein [Arabidopsis thaliana]
a10228										sgn-U222685	arabidopsis/peptide: AtMg00830 ccb382 cytochrome c biogenesis orf382 (evalue: 1e-104, score=376.7) genbank/nr: gi|4106857|gb|AAD03046.1| cytochrome c biogenesis protein [Solanum tuberosum] (evalue: 1e-115, score=417.9)
a10229										sgn-U238141	-
a1023										Control-2
a10230	-0.46	0.26	0.13	0.03	0.31	0.16	-0.46	0.91	0.46	sgn-U220723	arabidopsis/peptide: At1g05180.1 68408.m00474 auxin-resistance protein AXR1 identical to SP|P42744 Auxin-resistance protein AXR1 {Arabidopsis thaliana}; contains Pfam profile PF00899: ThiF family (evalue: 8e-149, score=523.9) genbank/nr: gi|48209966|gb|A
a10231	0.07	0.13	0.07	-0.03	0.14	0.07	-0.02	0.03	0.02	sgn-U213054	arabidopsis/peptide: At1g32060.1 68408.m03571 phosphoribulokinase precursor identical to phosphoribulokinase precursor GB:P25697 GI:125576 from [Arabidopsis thaliana] (evalue: 0, score=646.4) genbank/nr: gi|23198434|gb|AAM94337.2| phosphoribulokinase pre
a10232	-0.79	0.39	0.19	0.38	0.12	0.06	-0.13	0.31	0.15	sgn-U215977	arabidopsis/peptide: At5g45390.1 68412.m05026 ATP-dependent Clp protease proteolytic subunit (ClpP4) identical to nClpP4 GI:5360593 from [Arabidopsis thaliana] (evalue: 1.1e-95, score=347.1) genbank/nr: gi|25453516|pir||T52452 ATP-dependent Clp proteinas
a10233	-1.07	0.02	0.01	-0.22	0.06	0.03	-0.56	0.28	0.14	sgn-U219786	arabidopsis/peptide: At5g13080.1 68412.m01383 WRKY family transcription factor WRKY DNA binding protein - Solanum tuberosum, EMBL:AJ278507 (evalue: 1.5e-45, score=179.5) genbank/nr: gi|24745606|dbj|BAC23031.1| WRKY-type DNA binding protein [Solanum tuber
a10234	-1.26	0.29	0.15	-0.29	0.29	0.15	-0.67	0.27	0.13	sgn-U221352	arabidopsis/peptide: At3g14150.1 68410.m01604 glycolate oxidase -related similar to GB:999542 from [Spinacia oleracea] (J. Biol. Chem. 264 (6), 3624-3628 (1989)), contains Pfam profile: PF01070 FMN-dependent dehydrogenase (evalue: 4.8e-67, score=250.4) g
a10235	-1.01	0.6	0.3	-1.81	2.24	1.12	0.04	0.55	0.28	sgn-U220017	arabidopsis/peptide: At1g56720.2 68414.m06524 protein kinase family protein contains protein kinase domain, Pfam:PF00069 (evalue: 1.6e-18, score=89.35) genbank/nr: gi|25404144|pir||B96609 probable protein kinase F25P12.84 [imported] - Arabidopsis thalian
a10236	0.15	0.27	0.14	0.36	0.27	0.14	-0.02	0.18	0.09	sgn-U218890	arabidopsis/peptide: At4g24550.1 68411.m03206 clathrin coat assembly like protein clathrin-associated protein AP50 homolog CEAP,Caenorhabditis elegans, PIR2:B49837 (evalue: 3e-140, score=495) genbank/nr: gi|33146629|dbj|BAC79917.1| putative clathrin-adap
a10237										sgn-U232708	-
a10238	-0.27	0.11	0.06	0.03	0.17	0.08	-0.2	0.37	0.18	sgn-U226667	arabidopsis/peptide: At5g57360.1 68412.m06486 F-box protein ZTL/LKP1/ADO1, AtFBX2b E3 ubiquitin ligase SCF complex F-box subunit; identical to clock-associated PAS protein ZTL; ZEITLUPE GI:7839456, LOV kelch protein 1 GI:11610573, Adagio 1 GI:13487068 fro
a10239										sgn-U236321	-
a1024										Control-2
a10240	-0.15	0.67	0.34	0.39	0.73	0.37	0.53	0.5	0.25	sgn-U222006	arabidopsis/peptide: At4g08920.1 68411.m01326 Arabidopsis thaliana flavin-type blue-light photoreceptor (SW:Q43125) (Pfam: PF00875, Score=765.2, E=2.6e-226, N=1) (evalue: 3.7e-40, score=161.4) genbank/nr: gi|5524201|gb|AAD44161.1| cryptochrome 1 [Lycoper
a10241	-1.69	0.24	0.12	-0.03	0.15	0.08	-0.31	0.2	0.1	sgn-U216312	arabidopsis/peptide: At5g65220.1 68412.m07420 ribosomal protein L29p family (evalue: 1.4e-49, score=193) genbank/nr: gi|15238369|ref|NP_201325.1| ribosomal protein L29p family [Arabidopsis thaliana] gi|10178184|dbj|BAB11658.1| 50S ribosomal protein L29 [Arabidopsis thaliana] gi|15028327|gb|AAK76640.1| putative 50S ribosomal protein L29 [Arabidopsis thaliana] gi|19310703|gb|AAL85082.1| putative 50…
a10242	0.14	0.27	0.14	-1.12	0.48	0.24	-1.06	0.56	0.28	sgn-U216615	genbank/nr: gi|10945615|gb|AAG24616.1| arabinogalactan protein [Nicotiana alata] (evalue: 6.6e-08, score=60.08)
a10243										sgn-U214669	arabidopsis/peptide: At3g11340.1 68410.m01247 glycosyltransferase family contains Pfam profile: PF00201 UDP-glucoronosyl and UDP-glucosyl transferase (evalue: 2.6e-94, score=342.4) genbank/nr: gi|629669|pir||S39507 glucuronosyl transferase homolog, ripen
a10244	-0.57	0.34	0.17	-0.91	0.11	0.06	-0.62	0.33	0.16	sgn-U223108	arabidopsis/peptide: At1g14890.1 68408.m01603 pectinesterase family similar to pectinesterase GB:X85216 GI:732912 SP|Q43111 [Phaseolus vulgaris], SP|Q42534 from Arabidopsis thaliana; contains Pfam profile PF04043: Plant invertase/pectin methylesterase inh
a10245										sgn-U238388	-
a10246	0.04	0.56	0.28	-0.34	0.76	0.38	0.34	0.56	0.28	sgn-U227424	arabidopsis/peptide: At3g47620.1 68410.m04801 TCP family transcription factor, putative auxin-induced basic helix-loop-helix transcription factor - Gossypium hirsutum, EMBL:AF165924 (evalue: 2.2e-33, score=139) genbank/nr: gi|37719051|emb|CAE45599.1| TCP
a10247										sgn-U221372	arabidopsis/peptide: At1g17840.1 68408.m01994 ABC transporter family protein similar to ABC transporter GI:10280532 from [Homo sapiens] (evalue: 4.1e-41, score=165.6) genbank/nr: gi|47848378|dbj|BAD22237.1| putative ABC transporter [Oryza sativa (japonic
a10248	-0.77	0.15	0.08	0.21	0.52	0.26	-0.28	0.5	0.25	sgn-U223400	arabidopsis/peptide: At1g60990.1 68408.m06296 expressed protein similar to aminomethyltransferase GB:CAA20175 from [Streptomyces coelicolor A3(2)] (evalue: 1e-150, score=529.6) genbank/nr: gi|30696506|ref|NP_176295.2| expressed protein [Arabidopsis thali
a10249	1.57	0.49	0.24	1.36	0.29	0.14	0.52	0.23	0.12	sgn-U217433	arabidopsis/peptide: At3g20420.1 68410.m02340 RNA helicase -related contains Pfam profiles: PF00636 RNase3 domain, PF00035 Double-stranded RNA binding motif (evalue: 6.3e-87, score=318.2) genbank/nr: gi|18402610|ref|NP_566661.1| RNA helicase -related [Arabidopsis thaliana] gi|9294562|dbj|BAB02825.1| contains similarity to CAF protein~gene_id:MQC12.21 [Arabidopsis thaliana] (evalue: 2.4e-85, score…
a1025										Control-2
a10250	-0.15	0.33	0.16	-0.17	0.21	0.11	0.09	0.18	0.09	sgn-U213605	arabidopsis/peptide: At5g19760.1 68412.m02153 mitochondrial 2-oxoglutarate/malate translocator, putative similar to mitochondrial 2-oxoglutarate/malate translocator GI:1100739 from [Panicum miliaceum] (evalue: 1e-85, score=313.9) genbank/nr: gi|7489246|p
a10251										sgn-U240985	-
a10252										sgn-U221530	arabidopsis/peptide: At3g10870.1 68410.m01184 hydrolase, alpha/beta fold family similar to ethylene-induced esterase [Citrus sinensis] GI:14279437, SP|Q43360 PIR7B protein {Oryza sativa}; contains Pfam profile PF00561: hydrolase, alpha/beta fold family (
a10253	0.6	0.54	0.27	0.6	0.18	0.09	0.26	0.13	0.06	sgn-U217814	arabidopsis/peptide: At3g18430.1 68410.m02114 calcineurin B subunit, putative similar to Calcineurin B subunit (Protein phosphatase 2B regulatory subunit) (Calcineurin regulatory subunit) SP:P42322 from [Naegleria gruberi] (evalue: 1.5e-76, score=283.1)
a10254	0.73	0.32	0.16	0.45	0.3	0.15	1.45	0.28	0.14	sgn-U212711	arabidopsis/peptide: At5g07680.1 68412.m00813 NAM (no apical meristem)-related protein (evalue: 1.9e-05, score=47.37) genbank/nr: gi|37533396|ref|NP_921000.1| putative transcription factor [Oryza sativa (japonica cultivar-group)] gi|18057111|gb|AAL58134.
a10255										sgn-U221948	arabidopsis/peptide: At3g06270.1 68410.m00656 protein phosphatase 2C (PP2C), putative similar to protein phosphatase-2C (PP2C) GB:AAC36699 [Mesembryanthemum crystallinum]; contains Pfam profile: PF00481 protein phosphatase 2C (evalue: 5e-10, score=61.62)
a10256							-1.96	0.62	0.31	sgn-U227999	arabidopsis/peptide: At3g18570.1 68410.m02131 oleosin contains similarity to Pfam profile: PF01277 Oleosin (evalue: 7.4e-35, score=143.7) genbank/nr: gi|47900279|gb|AAT39147.1| unknown protein [Oryza sativa (japonica cultivar-group)] (evalue: 4.1e-36, s
a10257	-1.57	0.88	0.44	-0.14	1.29	0.64	1.65	0.51	0.26	sgn-U226518
a10258	-1.87	0.29	0.14	-0.54	0.14	0.07	-0.69	0.27	0.13	L23424	Lycopersicon esculentum phytoene synthase (PSY2) mRNA, complete cds
a10259	-0.43	0.19	0.1	-0.05	0.26	0.13	-0.41	0.07	0.04	sgn-U217557	arabidopsis/peptide: At5g59950.1 68412.m08024 RNA and export factor binding protein, putative (evalue: 1.8e-57, score=219.9) genbank/nr: gi|30697310|ref|NP_851229.1| RNA and export factor binding protein, putative [Arabidopsis thaliana] gi|22531190|gb|AA
a1026	0.43	0.33	0.16	0.03	0.24	0.12	0.06	0.19	0.1	sgn-U212809	arabidopsis/peptide: At3g16640.1 68410.m01914 translationally controlled tumor protein -related similar to translationally controlled tumor protein GB:AAD10032 from [Hevea brasiliensis] (evalue: 2.3e-63, score=238.8) genbank/nr: gi|1174626|sp|P43349|TCTP
a10260	-2.16	1.3	0.65	-1.46	0.1	0.05	-0.69	0.22	0.11	sgn-U226093	arabidopsis/peptide: At2g28880.1 68409.m03178 para-aminobenzoate (PABA) synthase, component I family similar to PABA synthase from Streptomyces griseus [SP|P32483], Streptomyces pristinaespiralis [gi:1575336] (evalue: 5.6e-73, score=269.6) genbank/nr: gi
a10261	0	0.17	0.08	-0.03	0.48	0.24	0.28	0.34	0.17	sgn-U217666	arabidopsis/peptide: At4g08500.1 68411.m01263 mitogen-activated protein kinase kinase, putative similar to mitogen-activated protein kinase MEKK1 GP|1255448 [Arabidopsis thaliana] (evalue: 2.4e-83, score=305.4) genbank/nr: gi|32400274|emb|CAE00640.1| put
a10262										sgn-U221648	arabidopsis/peptide: At4g03230.1 68411.m00403 receptor kinase -related (evalue: 4.2e-68, score=255) genbank/nr: gi|15236268|ref|NP_192232.1| receptor kinase -related [Arabidopsis thaliana] gi|25287707|pir||A85041 probable receptor kinase [imported] - Ara
a10263	0.58	0.57	0.29	0.43	0.24	0.12	0.03	0.11	0.06	sgn-U216327	arabidopsis/peptide: At1g31660.1 68408.m03519 bystin -related similar to bystin GI:1160618 from [Homo sapiens] (evalue: 1e-139, score=493.4) genbank/nr: gi|15222394|ref|NP_174447.1| bystin -related [Arabidopsis thaliana] gi|12597848|gb|AAG60158.1| bystin
a10264	0.96	1.15	0.58	1.08	1.33	0.66	1.72	0.46	0.23	sgn-U213776	arabidopsis/peptide: At5g06480.1 68412.m00675 expressed protein contains similarity to unknown protein (gb AAF23194.1) (evalue: 1.5e-35, score=146.4) genbank/nr: gi|34899866|ref|NP_911279.1| OJ1714_H10.15 [Oryza sativa (japonica cultivar-group)] gi|22831
a10265										sgn-U238285	-
a10266										sgn-U216020	arabidopsis/peptide: At5g66460.1 68412.m07581 glycosyl hydrolase family 5/cellulase ((1-4)-beta-mannan endohydrolase) (evalue: 1e-120, score=430.3) genbank/nr: gi|10180974|gb|AAG14352.1| endo-beta-mannanase [Lycopersicon esculentum] (evalue: 0, score=753
a10267	-1	0.79	0.4	-1.07	0.37	0.19	0.06	0.48	0.24	sgn-U221380	arabidopsis/peptide: At5g20970.1 68412.m02283 small heat shock protein -related small heat shock-like protein RTM2, Arabidopsis thaliana, EMBL:AF208051 (evalue: 1.8e-22, score=103.2) genbank/nr: gi|15209179|gb|AAK91897.1| hypothetical protein [Solanum de
a10268										sgn-U238907	-
a10269										sgn-U220730	arabidopsis/peptide: At3g09590.1 68410.m01022 pathogenesis-related protein, putative similar to SP|Q05968 Pathogenesis-related protein 1 precursor {Hordeum vulgare}; contains Pfam profile PF00188: SCP-like extracellular protein (evalue: 1.6e-30, score=13
a1027	3.01	0.45	0.23	0.14	0.45	0.22				sgn-U242289	-
a10270	0.41	0.13	0.07	0.05	0.51	0.26	0.18	0.64	0.32	sgn-U229614	arabidopsis/peptide: At1g31780.1 68408.m03534 expressed protein (evalue: 1.1e-77, score=285.8) genbank/nr: gi|15222458|ref|NP_174458.1| expressed protein [Arabidopsis thaliana] gi|25403122|pir||D86441 unknown protein [imported] - Arabidopsis thaliana gi|
a10271	1.03	0.16	0.08	1.68	0.27	0.14	1.62	0.12	0.06	sgn-U221076	arabidopsis/peptide: At2g24280.1 68409.m02627 prolylcarboxypeptidase -related (evalue: 4.6e-98, score=354.4) genbank/nr: gi|30682358|ref|NP_850050.1| prolylcarboxypeptidase -related [Arabidopsis thaliana] gi|16648801|gb|AAL25591.1| At2g24280/F27D4.19 [Arabidopsis thaliana] gi|22655366|gb|AAM98275.1| At2g24280/F27D4.19 [Arabidopsis thaliana] (evalue: 1.7e-96, score=354.4)
a10272	0.21	0.65	0.32	0.14	0.47	0.23	-0.44	0.48	0.24	sgn-U219717	arabidopsis/peptide: At1g17370.1 68408.m01912 oligouridylate binding protein (UBP1), putative similar to oligouridylate binding protein [Nicotiana plumbaginifolia] GI:6996560; contains InterPro entry IPR000504: RNA-binding region RNP-1 (RNA recognition mo
a10273	-1.43	1.32	0.66	0.17	1.27	0.63	2.45	0.17	0.08	sgn-U218925
a10274	1.28	0.18	0.09	1.64	0.08	0.04	0.88	0.3	0.15	sgn-U215570	arabidopsis/peptide: At1g59580.2 68414.m06701 mitogen-activated protein kinase, putative / MAPK, putative (MPK2) identical to mitogen-activated protein kinase homolog 2 (AtMPK2)[Arabidopsis thaliana] SWISS-PROT:Q39022; PMID:12119167 (evalue: 2e-115, score=412.5) genbank/nr: gi|2499614|sp|Q40517|NTF3_TOBAC Mitogen-activated protein kinase homolog NTF3 (P43) gi|481830|pir||S39559 mitogen-activated …
a10275	0.25	0.16	0.08	-0.7	0.4	0.2	-0.01	0.17	0.08	sgn-U213887	arabidopsis/peptide: At5g54010.1 68412.m06075 glycosyltransferase family contains Pfam profile: PF00201 UDP-glucoronosyl and UDP-glucosyl transferase (evalue: 1.1e-64, score=245) genbank/nr: gi|480314|pir||S36655 UDP rhamnose-anthocyanidin-3-glucoside rh
a10276	-0.64	0.56	0.28	0.47	0.21	0.11	-0.12	0.24	0.12	sgn-U223021	arabidopsis/peptide: At4g27990.1 68411.m03658 expressed protein hypothetical chloroplast protein RF19, Guillardia theta, PIR2:S73274 (evalue: 3.6e-55, score=211.8) genbank/nr: gi|21617923|gb|AAM66973.1| unknown [Arabidopsis thaliana] (evalue: 4.7e-54, sc
a10277	0.06	0.1	0.05	-0.35	0.35	0.17	-0.41	0.37	0.18	sgn-U213425	arabidopsis/peptide: At5g17920.1 68412.m01936 5-methyltetrahydropteroyltriglutamate--homocysteine S-methyltransferase (evalue: 0, score=1338.9) genbank/nr: gi|8439545|gb|AAF74983.1| methionine synthase [Solanum tuberosum] (evalue: 0, score=1460.7)
a10278	0.57	0.63	0.32	0.55	0.3	0.15	0.09	0.19	0.09	sgn-U220814	arabidopsis/peptide: At5g47720.2 68412.m05314 acetyl-CoA C-acetyltransferase (acetoacetyl-coenzyme A thiolase), putative strong similarity to Acetoacetyl-coenzyme A thiolase (E.C. 2.3.1.9) [Raphanus sativus] GI:1542941; contains InterPro accession IPR0021
a10279										sgn-U213836	arabidopsis/peptide: At3g17880.1 68410.m02053 thioredoxin, putative similar to SP|Q42443 Thioredoxin H-type (TRX-H) (Phloem sap 13 kDa protein-1) {Oryza sativa}; contains Pfam profile: PF00085 Thioredoxin (evalue: 5.9e-77, score=284.6) genbank/nr: gi|180
a1028										sgn-U228417	arabidopsis/peptide: At5g53460.1 68412.m06008 glutamate synthase [NADH], chloroplast, putative similar to SP|Q03460 Glutamate synthase [NADH], chloroplast precursor (EC 1.4.1.14) (NADH- GOGAT) {Medicago sativa} (evalue: 4e-118, score=420.6) genbank/nr: g
a10280	1.99	1.09	0.55	2.37	0.46	0.23	1.9	0.54	0.27	sgn-U214257	arabidopsis/peptide: At1g15670.1 68408.m01697 Kelch repeat containing F-box protein family similar to SP|Q9ER30 Kelch-related protein 1 (Sarcosin) {Rattus norvegicus}; contains Pfam profiles PF01344: Kelch motif, PF00646: F-box domain (evalue: 2e-54, score=210.3) genbank/nr: gi|18394269|ref|NP_563979.1| Kelch repeat containing F-box protein family [Arabidopsis thaliana] gi|25518687|pir||G86290 hy…
a10281	0.65	0.77	0.38	-0.05	0.61	0.3	0.35	0.41	0.2	sgn-U219796	arabidopsis/peptide: At4g33920.1 68411.m04377 expressed protein protein phosphatase Wip1, Homo sapiens, PID:g2218063 (evalue: 1.8e-25, score=113.6) genbank/nr: gi|15235152|ref|NP_195118.1| expressed protein [Arabidopsis thaliana] gi|7485610|pir||T05220 h
a10282										sgn-U217430	arabidopsis/peptide: At3g23510.1 68410.m02695 cyclopropane-fatty-acyl-phospholipid synthase -related similar to cyclopropane-fatty-acyl-phospholipid synthase GB:P30010 [Escherichia coli] (evalue: 5e-142, score=501.1) genbank/nr: gi|30687094|ref|NP_188993
a10283										sgn-U234250	-
a10284	-1.08	0.64	0.32	0.93	0.5	0.25	-1.32	0.08	0.04	sgn-U225490	arabidopsis/peptide: At2g27830.1 68409.m03055 expressed protein (evalue: 1.6e-22, score=103.2) genbank/nr: gi|10279678|emb|CAC09928.1| hypothetical protein [Catharanthus roseus] (evalue: 2.5e-21, score=104.4)
a10285										sgn-U222049	arabidopsis/peptide: At2g16440.1 68409.m01695 DNA replication licensing factor, putative similar to SP|P49717 DNA replication licensing factor MCM4 (CDC21 homolog) {Mus musculus}, SP|P29458 Cdc21 protein {Schizosaccharomyces pombe}; contains Pfam profile
a10286	-0.88	0.57	0.28	-0.21	0.61	0.31	0.28	0.15	0.08	sgn-U223744	arabidopsis/peptide: At1g58350.1 68408.m06081 ZW18 protein annotation temporarily based on supporting cDNA gi|6520166|dbj|AB028199.1| (evalue: 8e-131, score=463.8) genbank/nr: gi|18406260|ref|NP_564732.1| ZW18 protein [Arabidopsis thaliana] gi|25333053|p
a10287	-0.51	0.19	0.09	-0.14	0.33	0.16	-0.12	0.21	0.11	sgn-U213195	arabidopsis/peptide: At2g37270.1 68409.m04138 40S ribosomal protein S5 (RPS5A) identical to GP:3043428 (evalue: 3e-90, score=328.6) genbank/nr: gi|40748265|gb|AAR89617.1| 40S ribosomal protein S5 [Capsicum annuum] (evalue: 4e-106, score=386.3)
a10288	0.11	0.33	0.16	0.35	0.23	0.11	0.38	0.39	0.2	sgn-U216120	arabidopsis/peptide: At4g26780.1 68411.m03511 grpE like protein (evalue: 6.5e-63, score=238) genbank/nr: gi|3851640|gb|AAC72387.1| chaperone GrpE type 2 [Nicotiana tabacum] (evalue: 1e-75, score=285.8)
a10289	0.47	0.57	0.29	0.12	0.38	0.19	0.89	0.33	0.17	sgn-U215975	arabidopsis/peptide: At5g24520.3 68412.m07858 transparent testa glabra 1 protein (Ttg1) identical to transparent testa glabra 1 (Ttg1) protein (GI:10177852) {Arabidopsis thaliana}; contains Pfam PF00400: WD domain, G-beta repeat (4 copies,1 weak); (evalu
a1029	-2.36	0.4	0.2	-2.7	0.24	0.12	-0.18	0.15	0.08	sgn-U217642	arabidopsis/peptide: At1g70000.1 68408.m07389 DNA binding protein MybSt1 -related similar to DNA binding protein MybSt1 GI:7705206 from [Solanum tuberosum] (evalue: 2.7e-48, score=189.5) genbank/nr: gi|15222521|ref|NP_177158.1| DNA binding protein MybSt1 -related [Arabidopsis thaliana] gi|25406021|pir||F96722 hypothetical protein F20P5.26 [imported] - Arabidopsis thaliana gi|2194137|gb|AAB61112.1…
a10290										sgn-U237814	-
a10291	-1.72	0.72	0.36	-0.46	0.27	0.13	-0.66	0.26	0.13	sgn-U230217	arabidopsis/peptide: At5g17230.1 68412.m01858 phytoene synthase [geranylgeranyl-diphosphate geranylgeranyl transferase](PSY) identical to GB:L25812; synonymous with geranylgeranyl-diphosphate geranylgeranyl transferase (evalue: 4.3e-46, score=161) genban
a10292										sgn-U224683	arabidopsis/peptide: At4g21440.1 68411.m02834 myb family protein (evalue: 0.00012, score=42.74) genbank/nr: gi|22795039|gb|AAN05422.1| putative MYB transcription factor [Populus x canescens] (evalue: 0.003, score=43.13)
a10293										sgn-U228883	arabidopsis/peptide: At2g15760.1 68409.m01618 Calmodulin-binding protein similar to AR781 GI:1669593 from [Arabidopsis thaliana]; AR781 complements pheromone receptor deficient mutant of Shizosaccharomyces pombe (evalue: 4.2e-13, score=69.71) genbank/nr:
a10294										sgn-U218969	arabidopsis/peptide: At1g14030.1 68408.m01500 ribulose-1,5 bisphosphate carboxylase oxygenase large subunit N-methyltransferase, putative strong similarity to SP|P94026 Ribulose-1,5 bisphosphate carboxylase/oxygenase large subunit N- methyltransferase, ch
a10295	0.25	0.41	0.21	0.63	0.31	0.16	-0.16	0.32	0.16	L08830	Tomato BiP (binding protein)/grp78 (glucose-regulated protein, 78 kD)(BiP/grp78) mRNA, complete cds
a10296	0.99	0.38	0.19	0.66	0.29	0.15	-0.17	0.3	0.15	sgn-U214998	arabidopsis/peptide: At2g39950.1 68409.m04448 expressed protein and genscan (evalue: 6.6e-19, score=92.05) genbank/nr: gi|34394154|dbj|BAC84591.1| unknown protein [Oryza sativa (japonica cultivar-group)] (evalue: 1.7e-29, score=132.5)
a10297	-0.2	0.54	0.27	0.22	0.5	0.25	0.31	0.26	0.13	sgn-U220149	arabidopsis/peptide: At1g03920.1 68408.m00338 protein kinase, putative contains protein kinase domain, Pfam:PF00069 (evalue: 0, score=776.2) genbank/nr: gi|1076632|pir||S49077 protein kinase PKTL7 (EC 2.7.1.-) - common tobacco gi|506534|emb|CAA50374.1| p
a10298	-0.35	0.56	0.28	0.66	0.43	0.22	-0.17	0.69	0.34	sgn-U221137	arabidopsis/peptide: At4g31040.1 68411.m04022 expressed protein (evalue: 2.6e-21, score=98.6) genbank/nr: gi|18417725|ref|NP_567865.1| expressed protein [Arabidopsis thaliana] gi|19347877|gb|AAL85996.1| unknown protein [Arabidopsis thaliana] gi|29824339|
a10299	-0.49	0.48	0.24	-0.23	0.13	0.07	-0.02	0.29	0.15	sgn-U215674	arabidopsis/peptide: At3g17770.1 68410.m02043 dihydroxyacetone kinase -related similar to dihydroxyacetone kinase GB:AAC83220 [Schizosaccharomyces pombe] (Biochim. Biophys. Acta 1442 (2-3), 361-368 (1998)) (evalue: 0, score=874.4) genbank/nr: gi|7387627|
a103				0.13	0.47	0.24	-0.4	0.56	0.28	sgn-U216880	arabidopsis/peptide: At4g15550.1 68411.m02154 UDP-glucose:indole-3-acetate beta-D-glucosyltransferase (iaglu) identical to UDP-glucose:indole-3-acetate beta-D-glucosyltransferase (iaglu) GI:2149126 from [Arabidopsis thaliana] (evalue: 2.3e-56, score=216.
a1030	-0.33	0.35	0.18	-0.28	0.1	0.05	-0.36	0.27	0.13	sgn-U221901	arabidopsis/peptide: At1g26580.1 68408.m02934 expressed protein similar to putative MYB family transcription factor GB:AAD17429 GI:4335752 from [Arabidopsis thaliana] (evalue: 3.2e-11, score=66.24) genbank/nr: gi|15222736|ref|NP_173980.1| expressed prote
a10300	-0.82	2.19	1.09	0.18	1.23	0.62	1.41	0.41	0.2	sgn-U212804	arabidopsis/peptide: At1g06620.1 68408.m00635 2-oxoglutarate-dependent dioxygenase, putative similar to 2A6 (GI:599622) and tomato ethylene synthesis regulatory protein E8 (SP|P10967); contains Pfam profile: PF00671 Iron/Ascorbate oxidoreductase family (
a10301	-0.38	0.31	0.16	0.89	0.51	0.25				sgn-U220546	arabidopsis/peptide: At3g06430.1 68410.m00677 pentatricopeptide (PPR) repeat-containing protein contains Pfam profile PF01535: PPR repeat (evalue: 3e-102, score=368.2) genbank/nr: gi|15230719|ref|NP_187294.1| pentatricopeptide (PPR) repeat-containing pro
a10302				0.43	0.36	0.18	-0.5	0.6	0.3	sgn-U228429	arabidopsis/peptide: At5g08650.1 68412.m00958 GTP-binding protein LepA, putative (evalue: 8.4e-95, score=336.7) genbank/nr: gi|22326669|ref|NP_196482.2| GTP-binding protein LepA, putative [Arabidopsis thaliana] (evalue: 3e-93, score=336.7)
a10303	-0.39	0.48	0.24	0.31	0.33	0.16	-0.05	0.35	0.17	sgn-U228712	arabidopsis/peptide: At3g05090.2 68410.m06617 transducin /WD-40 repeat protein family contains seven G-protein beta WD-40 repeats; similar to uncharacterized KIAA1449 protein (gi:7959157) [Homo sapiens] (evalue: 2.6e-68, score=255) genbank/nr: gi|1839711
a10304	-0.79	0.9	0.45	-1.38	0.36	0.18	-0.19	0.43	0.21	sgn-U212957	arabidopsis/peptide: At2g37040.1 68409.m04113 phenylalanine ammonia lyase (PAL1) nearly identical to SP|P35510 (evalue: 2.3e-80, score=294.7) genbank/nr: gi|129587|sp|P26600|PAL5_LYCES Phenylalanine ammonia-lyase (PAL) gi|170469|gb|AAA34176.1| phenylalan
a10305	-0.85	0.49	0.24	-0.64	0.2	0.1	-0.6	0.31	0.16	sgn-U224461	arabidopsis/peptide: At2g02160.1 68409.m00132 expressed protein (evalue: 1.4e-20, score=97.44) genbank/nr: gi|18395319|ref|NP_027420.1| expressed protein [Arabidopsis thaliana] gi|25410966|pir||F84433 hypothetical protein At2g02160 [imported] - Arabidops
a10306										sgn-U242240	-
a10307	-0.47	0.45	0.23	0.42	0.23	0.11	-0.6	0.26	0.13	sgn-U217196	arabidopsis/peptide: At4g20850.1 68411.m02765 expressed protein tripeptidyl-peptidase II, Homo sapiens, Pir:S54376 (evalue: 1e-143, score=506.5) genbank/nr: gi|30685230|ref|NP_193817.2| expressed protein [Arabidopsis thaliana] (evalue: 6e-142, score=506.
a10308										sgn-U238366	-
a10309										sgn-U239723	-
a1031	-1.07	0.53	0.26	0.2	0.52	0.26				sgn-U216946
a10310										sgn-U231406	arabidopsis/peptide: At5g08200.1 68412.m00891 expressed protein (evalue: 1.7e-21, score=99.75) genbank/nr: gi|30682281|ref|NP_196437.2| expressed protein [Arabidopsis thaliana] gi|22655172|gb|AAM98176.1| unknown protein [Arabidopsis thaliana] gi|30725692
a10311	-1.1	1.21	0.61				-1.04	0.44	0.22	sgn-U216881	arabidopsis/peptide: At1g06180.1 68408.m00591 myb family transcription factor identical to GB:CAA90748 GI:1263093 from [Arabidopsis thaliana];contains PFAM profile:PF00249 (evalue: 1.9e-60, score=229.6) genbank/nr: gi|282963|pir||S26604 myb-related prot
a10312	-0.34	0.59	0.3	0.13	0.17	0.08	0.53	0.46	0.23	sgn-U221406	arabidopsis/peptide: At1g27840.1 68408.m03094 transducin / WD-40 repeat protein family contains similarity to cockayne syndrome complementation group A protein GB:U28413 GI:975301 from [Homo sapiens]; confirmed by cDNA gi:1598289 (evalue: 4.1e-14, score=
a10313				-0.87	0.94	0.47	0.08	1.45	0.73	sgn-U213970	arabidopsis/peptide: At1g74040.1 68408.m07871 2-isopropylmalate synthase -related similar to 2-isopropylmalate synthase GB: AAB61598 from [Lycopersicon pennellii] (evalue: 4.8e-26, score=114.8) genbank/nr: gi|7387848|sp|O04973|LU1A_LYCPN 2-isopropylmalat
a10314										sgn-U212931	arabidopsis/peptide: At4g02380.1 68411.m00294 late embryogenesis abundant protein family similar to several small proteins (~100 aa) that are induced by heat, auxin, ethylene and wounding such as Phaseolus aureus indole-3-acetic acid induced protein ARG (
a10315							-1.83	0.09	0.05	Control-4
a10316	-1.95	0.14	0.07	-2.9	0.21	0.11	-1.49	0.68	0.34	Control-4
a10317	-2	0.13	0.06	-2.7	0.34	0.17	-1.52	0.57	0.28	Control-4
a10318	-1.92	0.06	0.03	-2.86	0.05	0.03	-1.73	0.13	0.07	Control-4
a10319										Control-2
a1032	-2.21	0.56	0.28	-0.54	0.36	0.18				sgn-U219355	arabidopsis/peptide: At2g28250.1 68409.m03104 protein kinase family contains protein kinase domain, Pfam:PF00069 (evalue: 4e-142, score=501.9) genbank/nr: gi|30683822|ref|NP_850115.1| protein kinase family [Arabidopsis thaliana] gi|17529342|gb|AAL38898.1| putative protein kinase [Arabidopsis thaliana] gi|28394007|gb|AAO42411.1| putative protein kinase [Arabidopsis thaliana] (evalue: 2e-140, score…
a10320										Control-2
a10321										Control-2
a10322										Control-2
a10323	-0.42	0.71	0.36	-0.43	0.37	0.18	-1	0.51	0.25	sgn-U214937	arabidopsis/peptide: At3g07820.1 68410.m00864 polygalacturonase, putative identical to polygalacturonase (PGA5) GI:2982583 from [Arabidopsis thaliana] (evalue: 6e-110, score=394.8) genbank/nr: gi|1084423|pir||S46533 polygalacturonase (EC 3.2.1.15) precur
a10324							-0.42	0.34	0.17	sgn-U228619
a10325	1.3	1.34	0.67	0.4	0.46	0.23	-0.76	0.44	0.22	sgn-U218912	arabidopsis/peptide: At1g29930.1 68408.m03314 light-harvesting chlorophyll a/b binding protein similar to photosystem II type I chlorophyll a /b binding protein GI:16364 from [Arabidopsis thaliana] (evalue: 5e-134, score=474.2) genbank/nr: gi|115825|sp|P
a10326										sgn-U219847	arabidopsis/peptide: At3g51040.2 68416.m05589 expressed protein contains Pfam PF05608: Protein of unknown function (DUF778) (evalue: 1.4e-69, score=260.4) genbank/nr: gi|15230386|ref|NP_190673.1| expressed protein [Arabidopsis thaliana] gi|11357634|pir||
a10327	2.68	0.85	0.42	1.74	1.03	0.51	1.2	2.61	1.31	sgn-U215983	arabidopsis/peptide: At5g08290.1 68412.m00908 YLS8, Dim1 homolog annotation temporarily based on supporting cDNA gi|13122293|dbj|AB047811.1| (evalue: 9.6e-79, score=290) genbank/nr: gi|37535532|ref|NP_922068.1| putative thioredoxin-like U5 small ribonucl
a10328	0.74	0.29	0.15	0.64	0.13	0.07	0.29	0.27	0.13	sgn-U215217	arabidopsis/peptide: At5g40640.1 68412.m04441 expressed protein predicted proteins, Arabidopsis thaliana (evalue: 1e-156, score=550.1) genbank/nr: gi|30693640|ref|NP_198880.2| expressed protein [Arabidopsis thaliana] gi|28393245|gb|AAO42051.1| unknown pr
a10329										sgn-U239812	-
a1033										sgn-U223633	arabidopsis/peptide: At1g32440.1 68408.m03625 pyruvate kinase, putative similar to pyruvate kinase isozyme G, chloroplast precursor [Nicotiana tabacum] SWISS-PROT:Q40546 (evalue: 3e-100, score=361.7) genbank/nr: gi|2497542|sp|Q40546|KPYG_TOBAC Pyruvate k
a10330										sgn-U220078	arabidopsis/peptide: At1g79440.1 68408.m08496 succinate-semialdehyde dehydrogenase, putative (SSDH) similar to succinate-semialdehyde dehydrogenase [NADP+] (SSDH) [Escherichia coli] SWISS-PROT:P25526 (evalue: 8.6e-94, score=339.7) genbank/nr: gi|15219379
a10331										sgn-U233673	-
a10332	-0.59	0.13	0.06	-1.02	0.46	0.23	0.44	0.19	0.09	sgn-U213944	arabidopsis/peptide: At5g14640.1 68412.m01582 serine/threonine protein kinase, Msk family similar to glycogen synthase kinase-3 homolog MsK-3 SP:P51139 from [Medicago sativa] (evalue: 0, score=707.2) genbank/nr: gi|1076649|pir||S51105 shaggy protein kina
a10333	-0.37	0.5	0.25	0.45	0.06	0.03	-0.4	0.15	0.07	sgn-U226408	arabidopsis/peptide: At3g14920.1 68410.m01694 expressed protein (evalue: 1.8e-20, score=96.29) genbank/nr: gi|15232438|ref|NP_188110.1| expressed protein [Arabidopsis thaliana] gi|8777475|dbj|BAA97055.1| gene_id:K15M2.6~unknown protein [Arabidopsis thali
a10334	-2.24	0.4	0.2	-0.13	0.26	0.13	0.06	0.33	0.17	sgn-U215812	arabidopsis/peptide: At4g35220.1 68411.m04552 expressed protein predicted protein, Arabidopsis thaliana (evalue: 1.9e-83, score=297) genbank/nr: gi|18418598|ref|NP_567979.1| expressed protein [Arabidopsis thaliana] gi|13937204|gb|AAK50095.1| AT4g35220/F23E12_220 [Arabidopsis thaliana] gi|18491127|gb|AAL69532.1| AT4g35220/F23E12_220 [Arabidopsis thaliana] gi|21537400|gb|AAM61741.1| unknown [Arabid…
a10335	0.08	0.17	0.09	-0.03	0.32	0.16	0.77	0.22	0.11	sgn-U213620	arabidopsis/peptide: At5g59840.1 68412.m06792 Ras family GTP-binding protein contains Pfam profile: PF00071 Ras family (evalue: 9.4e-93, score=337.4) genbank/nr: gi|18447917|dbj|BAB84324.1| ras-related protein RAB8-3 [Nicotiana tabacum] (evalue: 4.9e-96,
a10336										sgn-U230635	arabidopsis/peptide: At5g53850.2 68418.m06691 haloacid dehalogenase-like hydrolase family protein low similarity to enolase-phosphatase E-1 enzyme [Klebsiella oxytoca] GI:401712; contains InterPro accession IPR005834: Haloacid dehalogenase-like hydrolase
a10337										sgn-U213676	arabidopsis/peptide: At1g79460.1 68408.m08498 ent-kaurene synthase (ent-kaurene synthetase B) (KS) identical to GI:3056725 [PMID:9536043]; formerly called ent-kaurene synthetase B (evalue: 1e-133, score=474.2) genbank/nr: gi|11862933|dbj|BAB19275.1| ent-
a10338				0.68	0.85	0.42				sgn-U217863	arabidopsis/peptide: At2g22910.1 68409.m02465 GCN5-related N-acetyltransferase (GNAT) family similar to SP|P08205 Amino-acid acetyltransferase (EC 2.3.1.1) (N-acetylglutamate synthase) {Escherichia coli}; contains Pfam profiles PF00696: Amino acid kinase
a10339	-0.17	0.35	0.18	0.01	0.13	0.06	-0.01	0.03	0.02	sgn-U215357	arabidopsis/peptide: At3g54050.1 68410.m05526 fructose-bisphosphatase precursor (evalue: 8e-137, score=483.8) genbank/nr: gi|4585576|gb|AAD25541.1| fructose-1,6-bisphosphatase precursor [Solanum tuberosum] (evalue: 1e-145, score=518.5)
a1034										sgn-U238944	-
a10340										sgn-U242988	-
a10341										sgn-U238455	-
a10342							1.25	1.51	0.76	sgn-U219605	arabidopsis/peptide: At2g34790.1 68409.m03861 FAD-linked oxidoreductase family similar to SP|P30986 reticuline oxidase precursor (Berberine-bridge-forming enzyme) (BBE) (Tetrahydroprotoberberine synthase) [Eschscholzia californica]; contains PF01565 FAD
a10343										sgn-U216957	arabidopsis/peptide: At5g13700.1 68412.m01471 polyamine oxidase, putative similar to SP|O64411 Polyamine oxidase precursor (EC 1.5.3.11) from Zea mays (evalue: 4e-136, score=337.4) genbank/nr: gi|15240690|ref|NP_196874.1| polyamine oxidase, putative [Ar
a10344	-0.44	0.27	0.14	-0.37	0.5	0.25	0.16	0.32	0.16	sgn-U215620	arabidopsis/peptide: At5g57020.1 68412.m06444 N-myristoyl transferase (evalue: 0, score=711.1) genbank/nr: gi|18423927|ref|NP_568846.1| N-myristoyl transferase [Arabidopsis thaliana] gi|7339834|gb|AAF60968.1| N-myristoyltransferase 1 [Arabidopsis thalian
a10345										sgn-U232297	-
a10346	0.93	0.38	0.19	0.83	0.1	0.05	0.68	0.37	0.19	sgn-U224032	arabidopsis/peptide: At2g37510.1 68409.m04161 RNA-binding protein, putative similar to SP|P10979 Glycine-rich RNA-binding, abscisic acid-inducible protein {Zea mays}; contains InterPro entry IPR000504: RNA-binding region RNP-1 (RNA recognition motif) (RRM
a10347	0.65	0.19	0.1	0.38	0.1	0.05	0.43	0.26	0.13	sgn-U226628	arabidopsis/peptide: At3g51780.1 68410.m05263 expressed protein hypothetical proteins - Oryza sativa, Arabidopsis thaliana (evalue: 1.8e-40, score=162.5) genbank/nr: gi|34907972|ref|NP_915333.1| P0446G04.18 [Oryza sativa (japonica cultivar-group)] gi|201
a10348	-0.61	0.32	0.16	0.4	0.28	0.14	-0.48	0.31	0.15	sgn-U224981	arabidopsis/peptide: At3g59760.3 68410.m06164 cysteine synthase, mitochondrial (O-acetylserine (thiol)-lyase/O-acetylserine sulfhydrylase), putative similar to SP|Q43725 Cysteine synthase, mitochondrial precursor (EC 4.2.99.8) (O- acetylserine sulfhydryla
a10349	0.78	0.39	0.19	0.65	0.31	0.15	-0.21	0.33	0.17	sgn-U220798	arabidopsis/peptide: At1g17370.1 68408.m01912 oligouridylate binding protein (UBP1), putative similar to oligouridylate binding protein [Nicotiana plumbaginifolia] GI:6996560; contains InterPro entry IPR000504: RNA-binding region RNP-1 (RNA recognition mo
a1035	-0.55	0.22	0.11	-0.79	0.28	0.14	-0.71	0.41	0.2	sgn-U213680	arabidopsis/peptide: At4g32480.1 68411.m04209 expressed protein various predicted proteins, Arabidopsis thaliana (evalue: 4e-60, score=228.8) genbank/nr: gi|15236814|ref|NP_194974.1| expressed protein [Arabidopsis thaliana] gi|7486633|pir||T05358 hypothe
a10350	2.33	0.02	0.01	0.02	0.19	0.09	-0.13	0.15	0.08	sgn-U213393	arabidopsis/peptide: At1g80160.1 68408.m08592 glyoxalase family protein (lactoylglutathione lyase family protein) contains glyoxalase family protein domain, Pfam:PF00903 (evalue: 4.7e-46, score=181.8) genbank/nr: gi|18412683|ref|NP_565231.1| glyoxalase family protein (lactoylglutathione lyase family protein) [Arabidopsis thaliana] gi|21554257|gb|AAM63332.1| unknown [Arabidopsis thaliana] (evalue:…
a10351	-0.24	0.36	0.18	-0.03	0.14	0.07	-0.02	0.03	0.02	sgn-U215755	arabidopsis/peptide: At1g72610.1 68408.m07704 germin-like protein (AtGER1) identical to germin-like protein subfamily 3 member 1 SP|P94040; contains Pfam profile: PF01072 Germin family (evalue: 8.9e-74, score=273.5) genbank/nr: gi|18203684|sp|Q9ZRA4|ABPA
a10352				-0.37	0.29	0.14				sgn-U227199	arabidopsis/peptide: At3g21600.2 68416.m02725 senescence/dehydration-associated protein-related similar to senescence-associated protein 12 [Hemerocallis hybrid cultivar] gi|3551958|gb|AAC34857; similar to early-responsive to dehydration stress ERD7 protein [Arabidopsis thaliana] gi|15320412|dbj|BAB63916 (evalue: 9.4e-50, score=193.4) genbank/nr: gi|15233098|ref|NP_188797.1| expressed protein [Ar…
a10353	-0.78	0.21	0.1	-0.55	0.13	0.07	0.02	0.06	0.03	sgn-U215554	arabidopsis/peptide: At2g40110.1 68409.m04467 expressed protein (evalue: 2.7e-59, score=225.3) genbank/nr: gi|27923880|sp|P59234|YIPL_SOLTU Yippee-like protein gi|24745964|dbj|BAC23053.1| yippee-like protein [Solanum tuberosum] (evalue: 1.3e-70, score=26
a10354	0.47	0.49	0.25	0	0.23	0.12	-0.25	0.16	0.08	sgn-U220834	arabidopsis/peptide: At5g39950.1 68412.m04357 thioredoxin H-type 2 (TRX-H-2) identical to SP|Q38879 Thioredoxin H-type 2 (TRX-H-2) {Arabidopsis thaliana} (evalue: 8.7e-37, score=148.3) genbank/nr: gi|33621080|gb|AAQ23133.1| thioredoxin H2 [Ipomoea batata
a10355	4.63	2.07	1.04	2.44	0.69	0.35				sgn-U218913	arabidopsis/peptide: At1g29930.1 68408.m03314 light-harvesting chlorophyll a/b binding protein similar to photosystem II type I chlorophyll a /b binding protein GI:16364 from [Arabidopsis thaliana] (evalue: 2e-119, score=424.9) genbank/nr: gi|115819|sp|P07370|CB2B_LYCES Chlorophyll A-B binding protein 1B, chloroplast precursor (LHCII type I CAB-1B) (LHCP) gi|72741|pir||CDTO1B chlorophyll a/b-bind…
a10356							1.85	0.87	0.43	sgn-U222621	arabidopsis/peptide: At5g50790.1 68412.m05681 nodulin MtN3 family protein similar to MtN3 GI:1619602 (root nodule development) from [Medicago truncatula] (evalue: 1.5e-66, score=250) genbank/nr: gi|11345413|gb|AAG34696.1| NEC1 [Petunia x hybrida] (evalue
a10357	0.6	0.15	0.08	0.76	0.26	0.13	0.67	0.11	0.06	sgn-U215151	arabidopsis/peptide: At5g36160.1 68412.m03916 tyrosine aminotransferase-related protein annotation temporarily based on supporting cDNA gi|17065497|gb|AY062825.1| (evalue: 2e-65, score=246.5) genbank/nr: gi|48716588|dbj|BAD23258.1| putative nicotianamine
a10358							-0.42	0.38	0.19	sgn-U225246	arabidopsis/peptide: At3g48425.1 68410.m04892 endonuclease/exonuclease/phosphatase family similar to SP|P51173|APEA_DICDI DNA-(apurinic or apyrimidinic site) lyase (EC 4.2.99.18)(Class II apurinic/apyrimidinic(AP)-endonuclease) {Dictyostelium discoideum};
a10359	1.06	0.24	0.12	0.22	0.71	0.36				sgn-U214627	arabidopsis/peptide: At1g51760.1 68408.m05354 IAA-Ala hydrolase (IAR3) identical to IAA-Ala hydrolase (IAR3) [Arabidopsis thaliana] GI:3421384 (evalue: 8.6e-33, score=136.3) genbank/nr: gi|902791|gb|AAC49016.1| ILL2 (evalue: 2.7e-31, score=136.3)
a1036	0.89	0.16	0.08	0.52	0.07	0.04	0.19	0.2	0.1	sgn-U214894	arabidopsis/peptide: At5g52040.2 68412.m07957 arginine/serine-rich splicing factor RSp41 (evalue: 8.1e-56, score=214.9) genbank/nr: gi|41323931|gb|AAS00039.1| splicing factor-like protein [Vitis riparia] (evalue: 4.4e-64, score=247.7)
a10360	-1.31	0.45	0.22	-1.11	0.36	0.18	-0.56	0.2	0.1	sgn-U223028	arabidopsis/peptide: At2g33310.1 68409.m05452 auxin-responsive protein IAA13 (Indoleacetic acid-induced protein 13) identical to SP|Q38831 Auxin-responsive protein IAA13 (Indoleacetic acid-induced protein 13) {Arabidopsis thaliana} (evalue: 1e-53, score=
a10361	-1.6	0.33	0.16	-1.35	0.62	0.31	-1.11	0.27	0.14	sgn-U221920	arabidopsis/peptide: At3g10230.1 68410.m01105 lycopene beta cyclase identical to lycopene beta cyclase GI:1399183|GB:AAB53337 [Arabidopsis thaliana] (evalue: 4e-128, score=436) genbank/nr: gi|11133022|sp|Q43503|LCYB_LYCES Lycopene beta cyclase, chloropla
a10362	-0.49	0.3	0.15	0.96	0.15	0.08	0.57	0.1	0.05	sgn-U226700	arabidopsis/peptide: At3g61080.1 68410.m06314 expressed protein hypothetical protein - Synechocystis sp., PIR:S76790 (evalue: 2e-134, score=475.3) genbank/nr: gi|22331896|ref|NP_191667.2| expressed protein [Arabidopsis thaliana] gi|17979159|gb|AAL49775.1
a10363	-1.09	0.29	0.15	-1.16	0.33	0.17	-0.78	0.1	0.05	sgn-U214293	arabidopsis/peptide: At1g72510.2 68414.m08385 expressed protein (evalue: 9.9e-45, score=177.9) genbank/nr: gi|15218503|ref|NP_177395.1| expressed protein [Arabidopsis thaliana] gi|25406187|pir||D96749 unknown protein T10D10.2 [imported] - Arabidopsis tha
a10364										sgn-U215443	arabidopsis/peptide: At1g79690.1 68408.m08522 MutT/nudix family protein contains Pfam NUDIX domain [PF00293]; very low similarity to Chain A and Chain B of Escherichia coli isopentenyl diphosphate:dimethylallyl diphosphate isomerase [gi:15826361] [gi:1582
a10365							0.05	0.61	0.3	sgn-U227928	arabidopsis/peptide: At1g22170.1 68408.m02507 expressed protein contains similarity to phosphoglycerate mutases (evalue: 2.3e-77, score=286.2) genbank/nr: gi|21618275|gb|AAM67325.1| unknown [Arabidopsis thaliana] (evalue: 8.8e-76, score=286.2)
a10366	0.33	0.14	0.07	0.34	0.12	0.06	0.3	0.21	0.1	sgn-U225952	arabidopsis/peptide: At1g73880.1 68408.m07853 glycosyltransferase family contains Pfam profile: PF00201 UDP-glucoronosyl and UDP-glucosyl transferase (evalue: 5.6e-08, score=51.99) genbank/nr: gi|25406301|pir||D96766 protein glucosyltransferase F2P9.25 [
a10367	0.44	0.28	0.14	0.35	0.39	0.2	-0.02	0.1	0.05	sgn-U218829	arabidopsis/peptide: At1g09330.1 68408.m00935 expressed protein (evalue: 2.1e-82, score=302.4) genbank/nr: gi|18391009|ref|NP_563842.1| expressed protein [Arabidopsis thaliana] gi|38257656|sp|Q8LEK2|FA18_ARATH FAM18-like protein At1g09330 gi|21553515|gb|
a10368	-0.26	0.19	0.09	-0.09	0.18	0.09	0.58	0.14	0.07	sgn-U217446	arabidopsis/peptide: At3g13235.1 68410.m01494 ubiquitin family contains INTERPRO:IPR000626 ubiquitin domain (evalue: 8e-149, score=523.9) genbank/nr: gi|18399933|ref|NP_566451.1| ubiquitin family [Arabidopsis thaliana] (evalue: 3e-147, score=523.9)
a10369	-0.82	0.16	0.08	0.25	0.25	0.12	-0.37	0.2	0.1	sgn-U221405	arabidopsis/peptide: At5g55280.1 68412.m06234 plastid division protein FtsZ, putative similar to FtsZ1 [Tagetes erecta] GI:8896066; contains Pfam profiles PF00091: Tubulin/FtsZ family, GTPase domain, PF03953: Tubulin/FtsZ family, C-terminal domain (evalu
a1037										sgn-U242867	-
a10370	0.56	0.53	0.26	0.71	0.46	0.23	-0.19	0.19	0.09	sgn-U217142	arabidopsis/peptide: At3g43270.1 68410.m04239 pectinesterase family contains Pfam profile: PF01095 pectinesterase (evalue: 9e-172, score=600.5) genbank/nr: gi|6093744|sp|Q43062|PME_PRUPE Pectinesterase PPE8B precursor (Pectin methylesterase) (PE) gi|1213
a10371	-1.29	0.27	0.14	0.08	0.3	0.15	-0.41	0.4	0.2	sgn-U216268	arabidopsis/peptide: At1g32990.1 68408.m03682 ribosomal protein L11p family similar to chloroplast ribosomal protein L11 GI:21312 from [Spinacia oleracea] (evalue: 6.7e-75, score=277.3) genbank/nr: gi|15223354|ref|NP_174575.1| ribosomal protein L11p fami
a10372	-0.1	0.33	0.16	-0.51	0.27	0.13	-0.15	0.06	0.03	sgn-U220416	arabidopsis/peptide: At3g16760.1 68410.m06713 tetratricopeptide repeat (TPR)-containing protein low similarity to TPR-containing protein involved in spermatogenesis TPIS [Mus musculus] GI:6272682; contains Pfam profile PF00515: tetratricopeptide repeat (T
a10373	-0.62	0.32	0.16	-0.27	0.26	0.13	0.43	0.14	0.07	sgn-U219820	arabidopsis/peptide: At1g01630.1 68408.m00072 SEC14 cytosolic factor, putative similar to polyphosphoinositide binding protein Ssh2p GB:AAB94599 GI:2739046 from [Glycine max] (evalue: 2.8e-58, score=221.9) genbank/nr: gi|7488696|pir||T05953 polyphosphoin
a10374	-0.15	0.2	0.1	0.04	0.22	0.11	-0.92	0.19	0.09	sgn-U217183	arabidopsis/peptide: At3g61860.1 68410.m06419 arginine/serine-rich splicing factor, atRSp31 (evalue: 1.3e-78, score=290) genbank/nr: gi|11346383|pir||T47978 splicing factor RSP31 [similarity] - Arabidopsis thaliana gi|6899884|emb|CAB71893.1| ARGININE/SER
a10375										sgn-U242186	-
a10376	-0.09	0.61	0.3	-0.31	0.32	0.16	-0.44	0.09	0.05	sgn-U214391	arabidopsis/peptide: At4g31480.1 68411.m04073 coatomer beta subunit (beta-coat protein) (beta-COP), putative similar to Coatomer beta subunit (Beta-coat protein) (Beta-COP) from {Rattus norvegicus} SP|P23514, {Mus musculus} SP|Q9JIF7, {Homo sapiens} SP|P5
a10377	0.78	0.51	0.26	0.24	0.52	0.26	-0.51	0.32	0.16	sgn-U213469	arabidopsis/peptide: At5g46750.1 68412.m05189 ARF GTPase-activating domain-containing protein (evalue: 9e-128, score=454.1) genbank/nr: gi|15237500|ref|NP_199487.1| ARF GTPase-activating domain-containing protein [Arabidopsis thaliana] gi|9758511|dbj|BAB
a10378	0.05	0.37	0.18	-0.31	0.25	0.12	-0.44	0.5	0.25	sgn-U214557	arabidopsis/peptide: At2g43680.1 68409.m04908 SF16 protein {Helianthus annuus} -related (evalue: 1.8e-35, score=146.7) genbank/nr: gi|30689461|ref|NP_850399.1| SF16 protein {Helianthus annuus} -related [Arabidopsis thaliana] gi|20466712|gb|AAM20673.1| pu
a10379	-0.97	0.2	0.1	0.37	0.21	0.1	-0.19	0.1	0.05	sgn-U219334	arabidopsis/peptide: At3g25480.1 68410.m02898 rhodanese-like domain protein contains Rhodanese-like domain PF:00581 (evalue: 2.8e-58, score=222.6) genbank/nr: gi|18404538|ref|NP_566766.1| rhodanese-like domain protein [Arabidopsis thaliana] (evalue: 1.1e
a1038	-1.19	0.5	0.25	-1.24	0.64	0.32				sgn-U236217	-
a10380	0.72	0.09	0.04	0.43	0.1	0.05	0.33	0.15	0.07	sgn-U216316	arabidopsis/peptide: At2g20840.1 68409.m02228 secretory carrier-associated membrane protein -related (evalue: 7e-100, score=360.9) genbank/nr: gi|7109232|gb|AAF36688.1| secretory carrier membrane protein [Oryza sativa] gi|15289879|dbj|BAB63575.1| secreto
a10381				0.38	0.35	0.17	0.9	0.75	0.38	sgn-U217391	arabidopsis/peptide: At3g04460.1 68410.m00437 expressed protein similar to peroxisomal biogenesis factor 12 GB:NP_000277 [Homo sapiens] (evalue: 1.9e-93, score=339) genbank/nr: gi|42563493|ref|NP_187096.2| Pex2/Pex12 N-terminal domain-containing protein
a10382	-0.91	0.42	0.21	-0.94	0.59	0.3	0.82	0.68	0.34	sgn-U215382	arabidopsis/peptide: At3g23730.1 68410.m02719 xyloglucan endotransglycosylase, putative similar to xyloglucan endotransglycosylase-related protein GI:1244760 from [Arabidopsis thaliana] (evalue: 2e-121, score=432.2) genbank/nr: gi|543905|sp|P35694|BRU1_SOYBN Brassinosteroid-regulated protein BRU1 precursor gi|7447408|pir||T07678 xyloglucan endo-1,4-beta-D-glucanase (EC 3.2.1.-) BRU1 - soybean gi|…
a10383										sgn-U234643	-
a10384	-0.98	0.41	0.2	-0.38	0.36	0.18	-0.27	0.27	0.14	sgn-U216844	arabidopsis/peptide: At1g52150.1 68408.m08708 HD-Zip transcription factor similar to to HD-zip transcription factor (athb-8) (GI:7270235) [Arabidopsis thaliana] (evalue: 0, score=696.4) genbank/nr: gi|15218158|ref|NP_175627.1| HD-Zip transcription factor
a10385							-0.94	0.14	0.07	sgn-U231733	arabidopsis/peptide: At1g18880.1 68408.m02120 peptide transporter -related similar to peptide transporter GI:2655098 from [Hordeum vulgare] (evalue: 6.5e-80, score=293.5) genbank/nr: gi|11933414|dbj|BAB19760.1| nitrate transporter NRT1-5 [Glycine max] (e
a10386										sgn-U213401	arabidopsis/peptide: At1g32470.1 68408.m03628 glycine cleavage system H protein precursor -related similar to GB:Z37524 from [Flaveria anomala] (evalue: 4.7e-71, score=265.8) genbank/nr: gi|34420138|gb|AAQ67414.1| glycine decarboxylase complex H-protein
a10387	-0.93	0.64	0.32	-0.98	0.12	0.06	0.68	0.54	0.27	sgn-U216500	arabidopsis/peptide: At5g41110.1 68412.m04503 hypothetical protein (evalue: 1.8e-80, score=296.6) genbank/nr: gi|15237556|ref|NP_198927.1| hypothetical protein [Arabidopsis thaliana] gi|9759157|dbj|BAB09713.1| gene_id:MEE6.18~unknown protein [Arabidopsis thaliana] (evalue: 7e-79, score=296.6)
a10388	-0.29	0.56	0.28	-0.47	0.83	0.41	-0.31	0.49	0.24	sgn-U226866	arabidopsis/peptide: At1g49390.1 68408.m05070 oxidoreductase, 2OG-Fe(II) oxygenase family similar to flavonol synthase GI:311658 from [Petunia hybrida], leucoanthocyanidin dioxygenase [Malus domestica][SP|P51091]; contains PF03171 2OG-Fe(II) oxygenase sup
a10389	0.13	0.39	0.19	-0.15	0.12	0.06	0.12	0.41	0.2	sgn-U216481	arabidopsis/peptide: At4g02080.1 68411.m00256 GTP-binding protein SAR1A identical to SP:O04834 GTP-binding protein SAR1A. [Arabidopsis thaliana] (evalue: 2.1e-96, score=349.4) genbank/nr: gi|25294173|pir||T52096 small GTP-binding protein Sar1BNt [importe
a1039	-0.48	0.06	0.03	0.54	0.31	0.16	0.17	0.1	0.05	sgn-U213724	arabidopsis/peptide: At1g43670.1 68408.m04594 fructose 1,6-bisphosphatase -related similar to cytosolic fructose-1,6-bisphosphatase GB:AAD28755 GI:4741918 from [Musa acuminata] (evalue: 3e-169, score=591.7) genbank/nr: gi|1169586|sp|P46276|F16Q_SOLTU FRU
a10390										sgn-U219719	arabidopsis/peptide: At2g02240.1 68415.m00162 F-box family protein / SKP1 interacting partner 3-related (evalue: 2.5e-53, score=205.7) genbank/nr: gi|42570651|ref|NP_973399.1| F-box family protein / SKP1 interacting partner 3-related [Arabidopsis thalian
a10391	0.35	0.41	0.21	-0.6	0.45	0.23	-0.44	0.63	0.32	sgn-U218814	arabidopsis/peptide: At1g28280.1 68408.m03148 expressed protein (evalue: 6.2e-51, score=198.4) genbank/nr: gi|30690315|ref|NP_564303.2| expressed protein [Arabidopsis thaliana] (evalue: 2.4e-49, score=198.4)
a10392	2.02	0.52	0.26	2.01	0.4	0.2	1.55	0.17	0.09	sgn-U221300	arabidopsis/peptide: At4g23650.1 68411.m03107 calcium-dependent protein kinase, putative (CDPK) similar to calcium-dependent protein kinase [Marchantia polymorpha] gi|5162877|dbj|BAA81748; contains protein kinase domain, Pfam:PF00069; contains EF hand domain (calcium-binding EF-hand), Pfam:PF00036, INTERPRO:IPR002048 (evalue: 6.2e-67, score=250.8) genbank/nr: gi|16754824|emb|CAC83060.1| calcium d…
a10393										sgn-U233196	-
a10394	0.04	0.19	0.1	-0.18	0.18	0.09	0.17	0.26	0.13	sgn-U215387	arabidopsis/peptide: At2g36950.1 68409.m04102 heavy-metal-associated domain-containing protein nearly identical to farnesylated protein ATFP2 [GI:4097545] Pfam profile PF00403: Heavy-metal-associated domain (evalue: 2e-38, score=157.1) genbank/nr: gi|184
a10395										sgn-U212891	arabidopsis/peptide: At2g02760.1 68409.m00192 ubiquitin-conjugating enzyme 2 (UBC2) E2; identical to gi:2689242, SP:P42745 (evalue: 1.8e-86, score=315.8) genbank/nr: gi|8118527|gb|AAF73016.1| ubiquitin conjugating protein [Avicennia marina] (evalue: 1.4e
a10396	-0.25	0.35	0.17	-0.1	0.2	0.1	-0.52	0.09	0.05	sgn-U223909	arabidopsis/peptide: At1g16210.1 68408.m01751 expressed protein ESTs gb|T04357 and gb|AA595092 come from this gene (evalue: 4.9e-48, score=188) genbank/nr: gi|18394335|ref|NP_563993.1| expressed protein [Arabidopsis thaliana] gi|18176164|gb|AAL59995.1| u
a10397	-3.18	0.63	0.31	-1.37	0.67	0.34	-1.86	0.27	0.14	sgn-U224383	arabidopsis/peptide: At1g45249.2 68414.m05192 ABA-responsive element-binding protein 1 (AREB1) identical to ABA-responsive element binding protein 1 (AREB1) [Arabidopsis thaliana] GI:9967417 (evalue: 1.1e-65, score=246.9) genbank/nr: gi|42561991|gb|AAS20434.1| AREB-like protein [Lycopersicon esculentum] (evalue: 1e-162, score=574.3)
a10398										sgn-U235677	-
a10399	-0.86	0.28	0.14	0.19	0.19	0.09	0.12	0.26	0.13	sgn-U213857	arabidopsis/peptide: At1g33140.1 68408.m03708 60S ribosomal protein L9 (RPL90A/C) similar to RIBOSOMAL PROTEIN L9 GB:P49209 from [Arabidopsis thaliana] (evalue: 3.2e-94, score=340.9) genbank/nr: gi|18398753|ref|NP_564417.1| 60S ribosomal protein L9 (RPL9
a104										sgn-U230744	genbank/nr: gi|48209910|gb|AAT40504.1| putative polyprotein [Solanum demissum] (evalue: 2.5e-08, score=51.22)
a1040										sgn-U239524	-
a10400	-3.78	2.15	1.08	-0.58	1.4	0.7	0.25	1.33	0.67	sgn-U224951	arabidopsis/peptide: At5g65360.1 68412.m07436 histone H3 identical to histone H3 from Zea mays SP|P05203, Medicago sativa GI:166384, Encephalartos altensteinii SP|P08903, Pisum sativum SP|P02300; contains Pfam profile PF00125 Core histone H2A/H2B/H3/H4 (
a10401										sgn-U234337	-
a10402										sgn-U217222	arabidopsis/peptide: At1g69830.1 68408.m07370 alpha-amylase (1,4-alpha-D-glucan glucanohydrolase), putative similar to SP|P17859 Alpha-amylase precursor (EC 3.2.1.1) (1,4-alpha-D-glucan glucanohydrolase) {Vigna mungo}, alpha-amylase [Malus x domestica] GI
a10403	0.54	0.05	0.02	0.23	0.18	0.09	-0.65	0.18	0.09	sgn-U222889	arabidopsis/peptide: At4g02980.1 68411.m00367 auxin-binding protein 1 precursor (evalue: 2.5e-72, score=268.9) genbank/nr: gi|3819676|emb|CAA09882.1| ER auxin binding protein 1 [Lycopersicon esculentum] (evalue: 1e-117, score=424.5)
a10404										sgn-U235496	-
a10405										sgn-U221620	arabidopsis/peptide: At1g59960.1 68408.m06190 aldo/keto reductase, putative similar to NADPH-dependent codeinone reductase GI:6478210 [Papaver somniferum], NAD(P)H dependent 6'-deoxychalcone synthase [Glycine max][GI:18728] (evalue: 4.8e-56, score=214.2)
a10406										sgn-U234593	-
a10407	0.14	0.45	0.22	0.06	0.18	0.09	-0.32	0.2	0.1	sgn-U223907	arabidopsis/peptide: At3g17205.1 68410.m01978 hypothetical protein (evalue: 3.3e-98, score=354.4) genbank/nr: gi|20260606|gb|AAM13201.1| unknown protein [Arabidopsis thaliana] gi|37202000|gb|AAQ89615.1| At3g17205 [Arabidopsis thaliana] (evalue: 1.2e-96,
a10408	-0.43	0.14	0.07	-0.22	0.1	0.05	0.1	0.41	0.21	sgn-U221768	arabidopsis/peptide: At3g47580.1 68410.m04797 leucine-rich repeat transmembrane protein kinase, putative protein kinase Xa21 - Oryza sativa, PIR:A57676 (evalue: 4.9e-15, score=72.4) genbank/nr: gi|37532306|ref|NP_920455.1| putative leucine rich repeat co
a10409										sgn-U214345	arabidopsis/peptide: At5g28770.2 68412.m08189 bZIP family transcription factor similar to seed storage protein opaque-2(bZIP family)GI:168428 from Zea mays (evalue: 1.5e-35, score=146.4) genbank/nr: gi|7488648|pir||T07154 bZIP DNA-binding protein HBF-1 -
a1041				-0.22	0.39	0.2				sgn-U222948	arabidopsis/peptide: At1g21280.1 68408.m02405 hypothetical protein (evalue: 6.1e-09, score=58.92) genbank/nr: gi|25301694|pir||E84535 probable retroelement pol polyprotein [imported] - Arabidopsis thaliana gi|4678197|gb|AAD26943.1| putative retroelement
a10410	-0.32	0.06	0.03	-0.33	0.18	0.09	0.08	0.15	0.08	sgn-U218034	arabidopsis/peptide: At3g51550.1 68410.m05231 protein kinase family contains protein kinase domain, Pfam:PF00069 (evalue: 0, score=714.9) genbank/nr: gi|17887381|gb|AAL40864.1| receptor protein kinase-like protein [Capsicum annuum] (evalue: 0, score=843.
a10411	0.23	0.21	0.1	-0.7	0.36	0.18	-0.9	0.21	0.1	sgn-U213683	arabidopsis/peptide: At5g53120.3 68412.m07966 spermidine synthase (evalue: 1.3e-33, score=139) genbank/nr: gi|33150481|gb|AAP97136.1| putative spermine synthase [Lycopersicon esculentum] (evalue: 1.9e-37, score=156.8)
a10412										sgn-U230984	arabidopsis/peptide: At5g63140.1 68412.m07167 calcineurin-like phosphoesterase family contains Pfam profile: PF00149 calcineurin-like phosphoesterase (evalue: 9.2e-39, score=156.8) genbank/nr: gi|7208777|emb|CAB76911.1| putative PTS protein [Cicer arieti
a10413	-1.08	0.07	0.04	-0.06	0.12	0.06	-0.02	0.04	0.02	sgn-U216396	arabidopsis/peptide: At1g80380.2 68408.m09036 auxin-regulated protein (evalue: 3e-164, score=575.1) genbank/nr: gi|30699506|ref|NP_849912.1| auxin-regulated protein [Arabidopsis thaliana] gi|13430488|gb|AAK25866.1| unknown protein [Arabidopsis thaliana]
a10414	-0.67	0.43	0.21	-0.5	0.2	0.1	0.04	0.36	0.18	sgn-U212752	arabidopsis/peptide: At3g09270.1 68410.m00987 glutathione transferase, putative similar to glutathione transferase GB:CAA71784 [Glycine max] (evalue: 9.9e-51, score=196.4) genbank/nr: gi|416649|sp|Q03662|GTX1_TOBAC Probable glutathione S-transferase (Aux
a10415	0.2	0.62	0.31	1	0.25	0.12	0.51	0.1	0.05	sgn-U222163	arabidopsis/peptide: At5g66055.1 68412.m07528 expressed protein (evalue: 3.2e-25, score=112.1) genbank/nr: gi|322461|pir||JQ1729 ankyrin-repeat protein - Arabidopsis thaliana gi|166744|gb|AAA32812.1| ankyrin repeat-containing protein (evalue: 6.7e-24, sc
a10416										sgn-U235700	-
a10417										sgn-U217506	arabidopsis/peptide: At1g79650.2 68408.m08955 DNA repair protein RAD23 -related similar to DNA repair by nucleotide excision (NER) RAD23 protein, isoform II GI:1914685 from [Daucus carota] (evalue: 3e-132, score=468.8) genbank/nr: gi|22330746|ref|NP_5652
a10418										sgn-U214549	arabidopsis/peptide: At5g60910.1 68412.m06915 MADS-box protein NAP1-1, Nicotiana tabacum, EMBL:AF009126 (evalue: 1.3e-79, score=293.5) genbank/nr: gi|14518447|gb|AAF22139.2| MADS box protein [Capsicum annuum] (evalue: 2e-127, score=458)
a10419	-1.02	0.18	0.09	0.05	0.17	0.08	-0.08	0.08	0.04	sgn-U215057	arabidopsis/peptide: At1g79870.1 68408.m08552 oxidoreductase family contains Pfam profile: PF02826 D-isomer specific 2-hydroxyacid dehydrogenase, NAD binding domain; similar to glyoxylate reductase from Thermococcus litoralis [gi:13515409] (evalue: 1e-12
a1042	-0.6	0.1	0.05	0.84	0.62	0.31				sgn-U230562
a10420	0.11	0.23	0.12	-0.22	0.61	0.3	-0.11	0.54	0.27	sgn-U213542	arabidopsis/peptide: At1g78080.1 68408.m08348 AP2 domain transcription factor RAP2.4 identical to AP2 domain containing protein GI:2281633 from [Arabidopsis thaliana] (evalue: 3.3e-43, score=173.3) genbank/nr: gi|27436378|gb|AAO13360.1| dehydration-respo
a10421	0.68	0.16	0.08	-0.34	0.08	0.04	-0.43	0.27	0.14	sgn-U230200	arabidopsis/peptide: At1g68640.1 68408.m07198 bZIP transcription factor, PERIANTHIA identical to transcription factor PERIANTHIA GB:AAD19660 GI:4378757 from [Arabidopsis thaliana] (evalue: 2.6e-91, score=331.6) genbank/nr: gi|47499874|gb|AAT28675.1| bZIP
a10422										sgn-U234628	-
a10423										sgn-U238717	-
a10424	-0.9	0.23	0.12	-0.5	0.39	0.2	0.39	0.33	0.16	sgn-U218417	arabidopsis/peptide: At4g23820.1 68411.m03125 polygalacturonase, putative polygalacturonase (EC 3.2.1.15) - avocado, EMBL:X66426 (evalue: 1e-175, score=612.8) genbank/nr: gi|15236625|ref|NP_194113.1| polygalacturonase, putative [Arabidopsis thaliana] gi|
a10425	1.86	1.12	0.56	1.23	0.48	0.24				sgn-U213407
a10426	1.87	0.42	0.21	-0.03	0.19	0.1	0.83	0.39	0.19	sgn-U225818	arabidopsis/peptide: At5g41810.2 68412.m07887 expressed protein (evalue: 5.1e-17, score=85.11) genbank/nr: gi|12003392|gb|AAG43553.1| Avr9/Cf-9 rapidly elicited protein 194 [Nicotiana tabacum] (evalue: 2.1e-35, score=151.4)
a10427	-0.68	0.84	0.42	-0.29	0.43	0.22	0.08	0.35	0.17	sgn-U230563	arabidopsis/peptide: At4g32551.1 68411.m04218 WD-40 repeat protein family contains seven G-protein beta WD-40 repeats; beta transducin-like protein, Podospora anserina, gb:L28125 (evalue: 8.8e-38, score=100.1) genbank/nr: gi|18418034|ref|NP_567896.1| WD-
a10428	-0.77	0.16	0.08	0.75	0.17	0.08	-0.22	0.09	0.05	sgn-U215997	arabidopsis/peptide: At2g45770.1 68409.m05146 signal recognition particle receptor (alpha subunit) -related (evalue: 6e-152, score=534.3) genbank/nr: gi|18406885|ref|NP_566056.1| signal recognition particle receptor (alpha subunit) -related [Arabidopsis
a10429	-0.41	0.4	0.2	-0.48	0.46	0.23	-1.12	0.27	0.14	sgn-U215318	arabidopsis/peptide: At3g10920.1 68410.m01190 manganese superoxide dismutase (MSD1) identical to manganese superoxide dismutase [Arabidopsis thaliana] gi|3273751|gb|AAC24832 (evalue: 7e-105, score=377.1) genbank/nr: gi|134672|sp|P11796|SODM_NICPL Superox
a1043	-1.15	0.38	0.19	-0.71	0.38	0.19				sgn-U226921	arabidopsis/peptide: At4g18020.2 68411.m05253 pseudo-response regulator APRR1(TOC1) identical to pseudo-response regulator 2 GI:7576356 from [Arabidopsis thaliana] (evalue: 5.5e-19, score=91.28) genbank/nr: gi|18415009|ref|NP_567548.1| pseudo-response re
a10430	0.45	0.35	0.18	0.12	0.37	0.19	1.49	0.17	0.09	sgn-U216889	arabidopsis/peptide: At4g00335.2 68417.m00044 zinc finger (C3HC4-type RING finger) family protein contains Pfam profile: PF00097 zinc finger, C3HC4 type (RING finger) (evalue: 2.1e-39, score=159.8) genbank/nr: gi|39104581|dbj|BAC42779.2| putative RING-H2
a10431	0.59	0.06	0.03	0.38	0.11	0.05	0.05	0.09	0.05	sgn-U215026	arabidopsis/peptide: At1g32790.1 68408.m03661 RNA-binding protein, putative similar to RNA-binding protein GB:CAB40027 GI:4539439 from [Arabidopsis thaliana] (evalue: 1e-113, score=407.5) genbank/nr: gi|15223304|ref|NP_174556.1| RNA-binding protein, puta
a10432	-0.11	0.67	0.34	0.56	0.28	0.14	1.15	0.23	0.12	sgn-U215013	arabidopsis/peptide: At2g17990.1 68409.m01886 expressed protein (evalue: 8e-105, score=377.9) genbank/nr: gi|37993504|gb|AAR06858.1| putative calcium-dependent protein kinase CPK1 adapter protein 2 [Mesembryanthemum crystallinum] (evalue: 2e-132, score=4
a10433	-0.03	0.61	0.3				0.53	0.45	0.23	sgn-U219351	arabidopsis/peptide: At2g37840.2 68409.m04203 protein kinase family contains protein kinase domain, Pfam:PF00069 (evalue: 2.5e-50, score=195.3) genbank/nr: gi|30687274|ref|NP_850285.1| protein kinase family [Arabidopsis thaliana] (evalue: 8.8e-49, score=
a10434										sgn-U229598	arabidopsis/peptide: At4g24020.1 68411.m03147 RWP-RK domain containing protein similar to nodule inception protein [Lotus japonicus] GI:6448579; contains Pfam profile: PF02042 RWP-RK domain (evalue: 6.7e-06, score=46.21) genbank/nr: gi|15233656|ref|NP_19
a10435	2	0.2	0.1	0.98	0.06	0.03	0.82	0.39	0.19	sgn-U221423	arabidopsis/peptide: At3g58710.1 68410.m06908 WRKY family transcription factor contains Pfam profile: PF03106 WRKY DNA -binding domain (evalue: 1.7e-42, score=169.5) genbank/nr: gi|30694863|ref|NP_851020.1| WRKY family transcription factor [Arabidopsis thaliana] gi|21536500|gb|AAM60832.1| DNA-binding WRKY-like protein [Arabidopsis thaliana] (evalue: 6e-41, score=169.5)
a10436	0.16	0.44	0.22	0.62	0.09	0.05	-0.27	0.31	0.15	sgn-U215819	arabidopsis/peptide: At4g35750.1 68411.m04612 expressed protein E1B 19K/Bcl-2-interacting protein Nip2, Homo sapiens, PIR2:I38864 (evalue: 2.1e-88, score=322.4) genbank/nr: gi|15237117|ref|NP_195300.1| expressed protein [Arabidopsis thaliana] gi|7459614|
a10437										sgn-U237721	-
a10438										sgn-U221859	arabidopsis/peptide: At3g29360.1 68410.m03385 UDP-glucose dehydrogenase -related UDP-glucose 6-dehydrogenase (UDPGDH) GB:Q96558 from [Glycine max] (evalue: 2.6e-98, score=354.4) genbank/nr: gi|13236672|gb|AAK16194.1| putative UDP-glucose dehydrogenase [O
a10439							-1.18	0.98	0.49	sgn-U225755	arabidopsis/peptide: At5g09760.1 68412.m01044 pectinesterase family contains Pfam profile: PF01095 pectinesterase (evalue: 8e-128, score=453) genbank/nr: gi|9759007|dbj|BAB09534.1| pectin methylesterase-like protein [Arabidopsis thaliana] (evalue: 3e-126
a1044	0.18	0.15	0.08	0.79	0.23	0.12	0.1	0.09	0.04	sgn-U216662	arabidopsis/peptide: At1g64970.1 68408.m06750 gamma-tocopherol methyltransferase almost identical to gamma-tocopherol methyltransferase GI:4106538 from [Arabidopsis thaliana] (evalue: 6e-116, score=414.5) genbank/nr: gi|17224292|gb|AAL36933.1| gamma-toco
a10440										sgn-U230101	arabidopsis/peptide: At4g13340.1 68411.m01888 leucine-rich repeat extensin family similar to extensin-like protein [Lycopersicon esculentum] gi|5917664|gb|AAD55979; contains leucine-rich repeats, Pfam:PF00560; contains proline rich extensin domains, INTER
a10441										sgn-U240410	-
a10442	0.59	0.58	0.29	-0.17	0.51	0.26	-0.12	0.24	0.12	sgn-U219564	arabidopsis/peptide: At2g38360.1 68409.m04262 expressed protein (evalue: 1.7e-60, score=229.9) genbank/nr: gi|15224494|ref|NP_181370.1| expressed protein [Arabidopsis thaliana] gi|7487157|pir||T02509 hypothetical protein At2g38360 [imported] - Arabidopsi
a10443	-0.05	0.68	0.34	0.14	0.13	0.06	-0.05	0.41	0.21	sgn-U217353	arabidopsis/peptide: At5g54800.1 68412.m06175 glucose-6-phosphate/phosphate translocator, putative identical to glucose 6 phosphate/phosphate translocator [Arabidopsis thaliana] gi|7229675|gb|AAF42936 (evalue: 9e-137, score=484.2) genbank/nr: gi|7488807|
a10444	-0.77	0.13	0.07	-0.07	0.15	0.08	0.38	0.23	0.12	sgn-U220445	arabidopsis/peptide: At4g39090.1 68411.m05036 cysteine proteinase RD19A identical to thiol protease SP:P43296, GI:435618 from [Arabidopsis thaliana] (evalue: 1e-160, score=562.8) genbank/nr: gi|7211741|gb|AAF40414.1| papain-like cysteine proteinase isofo
a10445	0.4	0.17	0.08	0.45	0.19	0.09	0.53	0.2	0.1	sgn-U220661	arabidopsis/peptide: At1g65700.1 68408.m06836 small nuclear ribonucleo protein -related similar to small nuclear ribonucleoprotein SM G GI:806565 GB:X85373 [Homo sapiens] (evalue: 9.4e-42, score=168.3) genbank/nr: gi|48475146|gb|AAT44215.1| unknown prote
a10446										sgn-U227559	arabidopsis/peptide: At5g51050.1 68412.m05718 mitochondrial carrier protein family similar to peroxisomal Ca-dependent solute carrier [Oryctolagus cuniculus] GI:2352427; contains INTERPRO:IPR001993 Mitochondrial substrate carrier family, INTERPRO:IPR00204
a10447	-0.21	0.27	0.14	-0.2	0.26	0.13	-0.2	0.22	0.11	sgn-U213001	arabidopsis/peptide: At4g26850.1 68411.m03518 expressed protein (evalue: 3e-180, score=629) genbank/nr: gi|15810139|gb|AAL07213.1| unknown protein [Arabidopsis thaliana] (evalue: 4e-179, score=630.6)
a10448	-1.08	0.34	0.17	0.23	0.13	0.06	0.07	0.4	0.2	sgn-U215970	arabidopsis/peptide: At1g18730.1 68408.m02106 expressed protein (evalue: 1.1e-52, score=204.1) genbank/nr: gi|22329662|ref|NP_173308.2| expressed protein [Arabidopsis thaliana] gi|19310578|gb|AAL85020.1| unknown protein [Arabidopsis thaliana] gi|21436079
a10449	-0.88	0.27	0.14	0.63	0.21	0.1	0.42	0.19	0.09	sgn-U225621	arabidopsis/peptide: At3g13740.1 68410.m01555 expressed protein (evalue: 0.001, score=40.43)
a1045	-1.28	1.25	0.62	0.78	0.47	0.24				sgn-U224962	arabidopsis/peptide: At5g03900.2 68412.m00343 expressed protein predicted protein, Synechocystis sp., PIR:S74969 (evalue: 3.2e-88, score=322) genbank/nr: gi|21536751|gb|AAM61083.1| unknown [Arabidopsis thaliana] (evalue: 1.4e-87, score=325.1)
a10450	-5.1	1.11	0.55				-2.84	0.78	0.39	sgn-U220755	arabidopsis/peptide: At3g22600.1 68410.m02593 protease inhibitor/seed storage/lipid transfer protein (LTP) family contains Pfam protease inhibitor/seed storage/LTP family domain PF00234 (evalue: 7.9e-30, score=127.1) genbank/nr: gi|18403453|ref|NP_566712.1| protease inhibitor/seed storage/lipid transfer protein (LTP) family [Arabidopsis thaliana] gi|11994292|dbj|BAB01475.1| gb|AAD48513.1~gene_id:…
a10451	-0.39	0.26	0.13	-0.1	0.45	0.22	0.55	0.22	0.11	sgn-U234985	-
a10452										sgn-U221639	arabidopsis/peptide: At5g57550.1 68412.m06508 xyloglucan endotransglycosylase (XTR3) identical to endoxyloglucan transferase GI:5533317 from [Arabidopsis thaliana] (evalue: 2.8e-99, score=359) genbank/nr: gi|42795462|gb|AAS46241.1| xyloglucan endotransgl
a10453										sgn-U217999	arabidopsis/peptide: At1g73640.1 68408.m07823 Ras family GTP-binding protein contains Pfam profile: PF00071 ras family Pfam profile: PF00071 Ras family (evalue: 1.4e-79, score=293.1) genbank/nr: gi|1370152|emb|CAA98182.1| RAB11F [Lotus corniculatus var.
a10454										sgn-U217832	arabidopsis/peptide: At2g39940.1 68409.m04447 coronatine-insensitive 1 (COI1), AtFBL2 E3 ubiquitin ligase SCF complex F-box subunit; identical to LRR-containing F-box protein GI:3158394 from [Arabidopsis thaliana] (evalue: 5e-118, score=421.4) genbank/nr
a10455	0.26	0.2	0.1	0.37	0.19	0.1	-0.46	0.37	0.19	sgn-U217501	arabidopsis/peptide: At2g46210.1 68409.m05195 delta-8 sphingolipid desaturase, putative similar to delta-8 sphingolipid desaturase GI:3819708 from [Brassica napus] (evalue: 7.7e-71, score=262.7) genbank/nr: gi|15225939|ref|NP_182144.1| delta-8 sphingolip
a10456	-0.21	0.18	0.09	-0.87	0.4	0.2	-0.35	0.46	0.23	sgn-U216097	arabidopsis/peptide: At1g67580.1 68408.m07063 protein kinase family contains protein kinase domain, Pfam:PF00069 (evalue: 1.6e-67, score=253.4) genbank/nr: gi|17064846|gb|AAL32577.1| putative protein kinase [Arabidopsis thaliana] (evalue: 6e-66, score=25
a10457										sgn-U228046	arabidopsis/peptide: At4g36390.1 68411.m04701 expressed protein similar to CDK5 activator-binding protein [Rattus norvegicus] GI:7330738; contains Pfam profiles PF00919: UPF0004 family protein, PF01938: TRAM domain, PF04055: radical SAM domain protein (e
a10458										sgn-U240305	-
a10459							0.18	1.03	0.51	sgn-U230837	arabidopsis/peptide: At1g08620.1 68408.m00862 expressed protein similar to hypothetical protein GB:CAB45806 (evalue: 3.3e-24, score=108.2) genbank/nr: gi|25407050|pir||G86218 protein F22O13.10 [imported] - Arabidopsis thaliana gi|9802555|gb|AAF99757.1| F
a1046	-0.21	0.18	0.09	0.11	0.15	0.08				sgn-U216916	arabidopsis/peptide: At5g22330.1 68412.m02387 Ruv DNA-helicase-related protein (evalue: 0, score=800.8) genbank/nr: gi|7208771|emb|CAB76908.1| putative Ruv DNA-helicase [Cicer arietinum] (evalue: 0, score=822.4)
a10460	-1.03	0.6	0.3	-0.02	0.37	0.18	-0.26	0.21	0.11	sgn-U213236	arabidopsis/peptide: At5g65360.1 68412.m07436 histone H3 identical to histone H3 from Zea mays SP|P05203, Medicago sativa GI:166384, Encephalartos altensteinii SP|P08903, Pisum sativum SP|P02300; contains Pfam profile PF00125 Core histone H2A/H2B/H3/H4 (
a10461	0.64	1.41	0.71	0.39	1.72	0.86	1.46	0.84	0.42	sgn-U214974	arabidopsis/peptide: At5g46290.1 68412.m05136 3-oxoacyl-[acyl-carrier-protein] synthase I precursor (beta-ketoacyl-acp synthase I) (KAS I) (sp|P52410) (evalue: 4.7e-26, score=115.2) genbank/nr: gi|7433753|pir||T10061 3-oxoacyl-[acyl-carrier-protein] synt
a10462	0.18	0.24	0.12	-0.48	0.67	0.34	-0.06	0.57	0.29	sgn-U234070	-
a10463	0.34	0.84	0.42	-0.96	0.91	0.45	-1	0.43	0.22	sgn-U213492	arabidopsis/peptide: At5g66920.1 68412.m07634 pectinesterase (pectin methylesterase) family similar to pectinesterase GI:1944574 [Lycopersicon esculentum]; similar to pollen-specific BP10 protein [SP|Q00624][Brassica napus]; contains Pfam profile: PF00394
a10464	0.53	0.42	0.21	-0.31	0.61	0.31	-1.86	0.31	0.15	sgn-U215695	arabidopsis/peptide: At3g14200.1 68410.m01609 DnaJ protein family low similarity to SP|O75190|DJB6_HUMAN DnaJ homolog subfamily B member 6 (Heat shock protein J2) {Homo sapiens}; contains Pfam profile PF00226 DnaJ domain (evalue: 9.9e-41, score=164.5) genbank/nr: gi|15231803|ref|NP_188036.1| DnaJ protein family [Arabidopsis thaliana] gi|9294648|dbj|BAB02987.1| gene_id:MAG2.19~unknown protein [Ara…
a10465										sgn-U219566	arabidopsis/peptide: At1g10560.1 68408.m01075 expressed protein low similarity to arm repeat containing protein [Brassica napus] GI:2558938 (evalue: 1.3e-38, score=156.8) genbank/nr: gi|37573049|dbj|BAC98577.1| putative arm repeat protein [Oryza sativa (
a10466										NM_000518	Homo sapiens hemoglobin, beta (HBB), mRNA
a10467										sgn-U238149	-
a10468	0.77	0.16	0.08	0.77	0.16	0.08	0.34	0.16	0.08	sgn-U236693	-
a10469	0.06	0.32	0.16	0.61	0.38	0.19	0.09	0.23	0.12	sgn-U220206	arabidopsis/peptide: At2g23940.1 68409.m02589 expressed protein (evalue: 1.5e-61, score=233) genbank/nr: gi|21537386|gb|AAM61727.1| unknown [Arabidopsis thaliana] (evalue: 2.4e-60, score=234.2)
a1047										sgn-U225221	arabidopsis/peptide: At2g04865.1 68409.m00450 serine/threonine phosphatase PP7 -related temporary automated functional assignment (evalue: 6.1e-55, score=210.3) genbank/nr: gi|22325485|ref|NP_671779.1| serine/threonine phosphatase PP7 -related [Arabidops
a10470	-1.84	0.25	0.12	-0.28	0.11	0.05				sgn-U221836	arabidopsis/peptide: At5g20220.1 68412.m02204 zinc finger protein (evalue: 3.8e-62, score=213.4) genbank/nr: gi|18420148|ref|NP_568393.1| zinc finger protein [Arabidopsis thaliana] (evalue: 1.3e-60, score=213.4)
a10471	-0.39	0.58	0.29	-0.12	0.42	0.21				sgn-U221550	arabidopsis/peptide: At5g45820.1 68412.m05078 CBL-interacting protein kinase 20 identical to CBL-interacting protein kinase 20 [Arabidopsis thaliana] gi|14486384|gb|AAK61493 (evalue: 1.5e-08, score=56.22) genbank/nr: gi|4884974|gb|AAD31900.1| putative se
a10472										sgn-U216295	arabidopsis/peptide: At2g22170.1 68409.m02386 expressed protein (evalue: 7e-43, score=170.6) genbank/nr: gi|28628595|gb|AAO49266.1| TMV induced protein 1-2 [Capsicum annuum] (evalue: 2e-75, score=283.9)
a10473										sgn-U238549	-
a10474	-2.24	0.38	0.19	-4.25	1.72	0.86	-2.33	0.21	0.11	Control-4
a10475	-2.25	0.36	0.18	-3.59	2.79	1.4	-2.41	0.69	0.34	Control-4
a10476				-5.39	1.5	0.75				Control-4
a10477	-3.17	1.67	0.83				-2.53	0.56	0.28	Control-4
a10478										Control-2
a10479										Control-2
a1048										sgn-U229155	arabidopsis/peptide: At5g15170.1 68412.m01642 expressed protein predicted proteins, Homo sapiens, Drosophila melanogaster and Caenorhabditis elegans (evalue: 9.4e-47, score=183.3) genbank/nr: gi|22326821|ref|NP_197021.2| expressed protein [Arabidopsis th
a10480										Control-2
a10481										Control-2
a10482										sgn-U233258	-
a10483	-0.27	0.06	0.03	-0.38	0.3	0.15	-0.39	0.47	0.24	sgn-U219634
a10484										sgn-U227045	arabidopsis/peptide: At3g30530.1 68410.m03562 bZIP family transcription factor similar to bZIP protein(G/HBF-1) GI:1905785 from [Glycine max ]; contains PFAM profile: bZIP transcription factor PF00170 (evalue: 6.6e-37, score=150.6) genbank/nr: gi|1343040
a10485										sgn-U223277	arabidopsis/peptide: At3g54980.1 68410.m05635 pentatricopeptide (PPR) repeat-containing protein contains Pfam profile PF01535: PPR repeat (evalue: 1.1e-69, score=260.8) genbank/nr: gi|15233142|ref|NP_191058.1| pentatricopeptide (PPR) repeat-containing pr
a10486										sgn-U239255	-
a10487										sgn-U228917	arabidopsis/peptide: At4g31690.1 68411.m04098 transcriptional factor B3 family similar to reproductive meristem gene 1 from [Brassica oleracea var. botrytis] GI:3170424, [Arabidopsis thaliana] GI:13604227; contains Pfam profile PF02362: B3 DNA binding dom
a10488	-0.34	0.18	0.09	-0.27	0.18	0.09	-0.85	0.21	0.1	sgn-U217800	arabidopsis/peptide: At4g13430.1 68411.m01898 aconitase family contains Pfam profile PF00330: Aconitase family (aconitate hydratase (evalue: 7e-110, score=393.7) genbank/nr: gi|41053038|dbj|BAD07969.1| putative 3-isopropylmalate dehydratase large subunit
a10489	-0.05	0.73	0.37	0.32	0.21	0.1	-0.53	0.37	0.19	sgn-U212654	arabidopsis/peptide: At3g44110.1 68410.m04379 DnaJ protein AtJ3 identical to AtJ3 [Arabidopsis thaliana] GI:2641638, strong similarity to several plant DnaJ proteins from PGR; contains Pfam profiles PF00226 DnaJ domain, PF00684 DnaJ central domain (4 repe
a1049	-0.13	0.19	0.09	-0.1	0.16	0.08	0.29	0.23	0.11	sgn-U214774	arabidopsis/peptide: At3g60820.1 68410.m06286 20S proteasome beta subunit F1 (PBF1) (evalue: 3e-111, score=398.3) genbank/nr: gi|17380185|sp|O82531|PSB1_PETHY Proteasome subunit beta type 1 (20S proteasome alpha subunit F) (20S proteasome subunit beta-6)
a10490										sgn-U220312	arabidopsis/peptide: At3g18750.1 68410.m02149 protein kinase family contains protein kinase domain, Pfam:PF00069 (evalue: 9.8e-34, score=141.4) genbank/nr: gi|15230184|ref|NP_188505.1| protein kinase family [Arabidopsis thaliana] gi|20302604|dbj|BAB91129
a10491	-1.11	0.23	0.12	-0.26	0.18	0.09	-0.22	0.33	0.16	sgn-U227116	arabidopsis/peptide: At3g01750.1 68410.m00098 expressed protein (evalue: 1.8e-62, score=236.1) genbank/nr: gi|47497294|dbj|BAD19336.1| ankyrin repeat-like protein [Oryza sativa (japonica cultivar-group)] >gi|47848298|dbj|BAD22162.1| ankyrin repeat-like p
a10492	-0.34	0.38	0.19	0.09	0.37	0.18	-0.24	0.32	0.16	sgn-U243104	-
a10493	-0.11	0.43	0.22	-0.01	0.19	0.1	0.93	0.14	0.07	sgn-U221147	arabidopsis/peptide: At5g60970.1 68412.m06921 TCP family transcription factor, putative putative basic helix-loop-helix DNA binding protein TCP2, Arabidopsis thaliana, EMBL:AF072691 (evalue: 5.4e-24, score=108.6) genbank/nr: gi|15239489|ref|NP_200905.1|
a10494										sgn-U223661	arabidopsis/peptide: At3g61140.1 68410.m06320 COP9 complex subunit, FUS6 FUSCA6, COP11, CSN1; identical to FUS6 GI:432446 SP:P45432 from [Arabidopsis thaliana] (evalue: 2.3e-83, score=305.1) genbank/nr: gi|432446|gb|AAA32792.1| FUS6 (evalue: 1.6e-82, sco
a10495										sgn-U226608
a10496	-0.27	0.08	0.04	-0.27	0.05	0.02	0.2	0.25	0.13	sgn-U215337	arabidopsis/peptide: At1g60080.1 68408.m06205 expressed protein (evalue: 3e-116, score=415.6) genbank/nr: gi|15218985|ref|NP_176216.1| expressed protein [Arabidopsis thaliana] gi|25330405|pir||D96625 hypothetical protein T2K10.14 [imported] - Arabidopsis
a10497				1.14	0.54	0.27				sgn-U222198	arabidopsis/peptide: At3g18060.1 68410.m02071 transducin / WD-40 repeat protein family similar to 66 kDa stress protein (SP:P90587) [Physarum polycephalum (Slime mold)]; similar to WDR1 protein GB:AAD05042 [Gallus gallus] (Genomics 56 (1), 59-69 (1999)); contains 11 WD-40 repeats (PF00400) (evalue: 0, score=660.2) genbank/nr: gi|22331145|ref|NP_188434.2| transducin / WD-40 repeat protein family […
a10498	-6.39	0.5	0.25	-2.39	0.5	0.25	-0.01	0.03	0.02	sgn-U221214	arabidopsis/peptide: At4g17090.1 68411.m02342 glycosyl hydrolase family 14 (beta-amylase) identical to beta-amylase enzyme GI:6065749 from [Arabidopsis thaliana] (evalue: 1.2e-98, score=356.3) genbank/nr: gi|15082058|gb|AAK84008.1| beta-amylase PCT-BMYI [Solanum tuberosum] (evalue: 3e-111, score=403.3)
a10499							-1.15	0.58	0.29	sgn-U215210	arabidopsis/peptide: At2g27830.1 68409.m03055 expressed protein (evalue: 6.2e-19, score=90.89) genbank/nr: gi|10279678|emb|CAC09928.1| hypothetical protein [Catharanthus roseus] (evalue: 3.2e-21, score=103.6)
a105										sgn-U241003	-
a1050										sgn-U228865	arabidopsis/peptide: At5g24910.1 68412.m02695 cytochrome P450 family similar to Cytochrome P450 72A1 (SP:Q05047) [Catharanthus roseus]; similar to fatty acid omega-hydroxylase cytochrome P450 4A11 - Homo sapiens, PIR:I53015; supported by cDNA: gi_16604323
a10500										sgn-U241604	-
a10501	2.07	2.35	1.18	1.03	1.01	0.51	2.19	0.57	0.29	sgn-U232271	-
a10502										sgn-U217880	arabidopsis/peptide: At5g57800.1 68412.m06544 CER1 protein, putative similar to maize glossy1 homolog GI:2213643 from [Oryza sativa] (evalue: 6.8e-70, score=260.4) genbank/nr: gi|40950054|gb|AAR97643.1| Gl1 protein [Zea mays] (evalue: 2.9e-69, score=263.
a10503										sgn-U225728	arabidopsis/peptide: At1g34470.1 68408.m03887 purine permease - related low similarity to purine permease [Arabidopsis thaliana] GI:7620007 (evalue: 2.8e-43, score=156.8) genbank/nr: gi|20161440|dbj|BAB90364.1| B1065E10.15 [Oryza sativa (japonica cultiva
a10504	-2.82	1.35	0.67				0.13	0.34	0.17	sgn-U229750	arabidopsis/peptide: At1g37130.1 68408.m04223 nitrate reductase 2 (NR2) identical to SP|P11035 Nitrate reductase 2 (formerly EC 1.6.6.1) (NR2) {Arabidopsis thaliana} (evalue: 8.2e-34, score=139.4) genbank/nr: gi|128195|sp|P17570|NIA_LYCES Nitrate reducta
a10505	0.98	0.24	0.12	0.64	0.25	0.12	0.43	0.19	0.09	sgn-U215184	arabidopsis/peptide: At1g11910.1 68408.m01237 aspartic proteinase -related similar to GB:AAC49730 (evalue: 0, score=704.1) genbank/nr: gi|1076696|pir||S49349 cyprosin (EC 3.4.23.-) - cardoon gi|556819|emb|CAA57510.1| cyprosin [Cynara cardunculus] (evalue
a10506										sgn-U236218	-
a10507										sgn-U231772	arabidopsis/peptide: At5g38460.1 68412.m04176 ALG6, ALG8 glycosyltransferase family similar to SP|Q9Y672 Dolichyl pyrophosphate Man9GlcNAc2 alpha-1,3-glucosyltransferase (EC 2.4.1.-) (Dolichyl-P-Glc:Man9GlcNAc2-PP-dolichyl glucosyltransferase) {Homo sapie
a10508	-0.07	0.21	0.1	0.28	0.21	0.1	-0.01	0.24	0.12	sgn-U222453	arabidopsis/peptide: At1g48900.1 68408.m05013 signal recognition particle 54 kDa protein 2 (SRP54) -related similar to signal recognition particle 54 kDa protein 2 (SRP54) GI:556901 from [Lycopersicon esculentum] (evalue: 2e-131, score=465.3) genbank/nr:
a10509	0.23	0.2	0.1	-0.32	0.21	0.1				sgn-U212884	arabidopsis/peptide: At3g12500.1 68410.m01395 glycosyl hydrolase family 19 (basic endochitinase) identical to basic endochitinase precursor SP:P19171 from [Arabidopsis thaliana] (evalue: 4e-118, score=421.8) genbank/nr: gi|1705809|sp|P52405|CHI3_SOLTU En
a1051	0	0.23	0.12	0.86	0.23	0.12	0.6	0.41	0.2	sgn-U216406	arabidopsis/peptide: At3g30390.1 68410.m03534 amino acid transporter family low similarity to neuronal glutamine transporter [Rattus norvegicus] GI:6978016; belongs to INTERPRO:IPR002422 amino acid/polyamine transporter, family II (evalue: 5.9e-42, score
a10510	0.09	0.44	0.22	-0.21	0.3	0.15				sgn-U216845	arabidopsis/peptide: At1g52150.1 68408.m08708 HD-Zip transcription factor similar to to HD-zip transcription factor (athb-8) (GI:7270235) [Arabidopsis thaliana] (evalue: 3e-138, score=488.4) genbank/nr: gi|15218158|ref|NP_175627.1| HD-Zip transcription f
a10511	-0.09	0.46	0.23	0	0.28	0.14	-0.13	0.3	0.15	sgn-U232597	-
a10512										sgn-U221393	arabidopsis/peptide: At1g75170.1 68408.m08016 sec14 cytosolic factor family (phosphoglyceride transfer protein family) similar to SEC14 cytosolic factor (Phosphatidylinositol/phosphatidylcholine transfer protein) (PI/PCTP) (SP:P24859) [Kluyveromyces lacti
a10513										sgn-U215030	arabidopsis/peptide: At5g03860.1 68412.m00333 malate synthase, putative strong similarity to glyoxysomal malate synthase from Brassica napus [SP|P13244] (evalue: 0, score=956.1) genbank/nr: gi|126768|sp|P08216|MASY_CUCSA Malate synthase, glyoxysomal gi|6
a10514										sgn-U230481	arabidopsis/peptide: At2g31880.1 68409.m03529 leucine-rich repeat transmembrane protein kinase, putative (evalue: 5e-22, score=100.1) genbank/nr: gi|24421095|dbj|BAC07504.2| receptor-like protein kinase [Nicotiana tabacum] (evalue: 2e-35, score=149.4)
a10515	-1.55	1.52	0.76	-0.49	0.4	0.2	-0.7	0.26	0.13	sgn-U213238	arabidopsis/peptide: At5g65360.1 68412.m07436 histone H3 identical to histone H3 from Zea mays SP|P05203, Medicago sativa GI:166384, Encephalartos altensteinii SP|P08903, Pisum sativum SP|P02300; contains Pfam profile PF00125 Core histone H2A/H2B/H3/H4 (
a10516										sgn-U240309	-
a10517										sgn-U221176	arabidopsis/peptide: At2g23890.1 68409.m02584 expressed protein and genefinder (evalue: 6.6e-58, score=220.7) genbank/nr: gi|42569270|ref|NP_179967.3| 5' nucleotidase family protein [Arabidopsis thaliana] >gi|30102542|gb|AAP21189.1| At2g23890 [Arabidops
a10518	-0.18	2.33	1.17	1.97	1.54	0.77	2.59	0.71	0.36	sgn-U213363	genbank/nr: gi|3913937|sp|Q43710|IP22_LYCES PROTEINASE INHIBITOR TYPE II TR8 PRECURSOR gi|629672|pir||S43338 proteinase inhibitor - tomato gi|405582|gb|AAA16881.1| proteinase inhibitor gi|462765|gb|AAC37397.1| auxin-induced proteinase inhibitor gi|742004|prf||2008321A auxin-inducible protease inhibitor (evalue: 3e-129, score=463)
a10519										sgn-U221005	arabidopsis/peptide: At2g34770.1 68409.m03858 fatty acid hydroxylase (FAH1) identical to fatty acid hydroxylase Fah1p GB:AF021804 GI:2736147 from [Arabidopsis thaliana] (evalue: 5.1e-83, score=304.7) genbank/nr: gi|34897078|ref|NP_909885.1| putative fatt
a1052	0.27	0.38	0.19	0.09	0.37	0.18	0.3	0.33	0.17	sgn-U215724	arabidopsis/peptide: At5g47390.1 68412.m05266 Myb-related transcription activator-like (evalue: 3e-110, score=396) genbank/nr: gi|7705206|gb|AAB32591.2| MybSt1 [Solanum tuberosum] (evalue: 0, score=666)
a10520										sgn-U241322	-
a10521										sgn-U239912	-
a10522										sgn-U214648	arabidopsis/peptide: At2g28680.1 68409.m03155 globulin (seed storage protein) - related similar to legumin (11S-globulin) from Ginkgo biloba [GI:949869], 11S globulin from Avena sativa [GI:472867]; contains a 11-S plant seed storage protein signature (PS0
a10523										sgn-U227306	arabidopsis/peptide: At3g51680.1 68410.m05253 short-chain dehydrogenase/reductase family protein similar to short-chain alcohol dehydrogenase GI:1877480 from [Tripsacum dactyloides] (evalue: 1.3e-18, score=87.43) genbank/nr: gi|15230558|ref|NP_190736.1|
a10524										sgn-U227035	arabidopsis/peptide: At1g17720.1 68408.m09119 type 2A protein serine/threonine phosphatase 55 kDa B regulatory subunit identical to type 2A protein serine/threonine phosphatase 55 kDa B regulatory subunit (GI:1408460) [Arabidopsis thaliana]; contains Pfam
a10525	-0.14	0.38	0.19	0.02	0.41	0.2	0.73	0.64	0.32	sgn-U222918	arabidopsis/peptide: At4g39380.1 68411.m05067 hypothetical protein (evalue: 2.8e-06, score=49.68) genbank/nr: gi|15235051|ref|NP_195648.1| hypothetical protein [Arabidopsis thaliana] gi|7486046|pir||T09354 hypothetical protein F23K16.10 - Arabidopsis tha
a10526										sgn-U227453	arabidopsis/peptide: At3g56970.1 68410.m05857 bHLH protein family NULL (evalue: 9.7e-29, score=123.6) genbank/nr: gi|15230177|ref|NP_191256.1| bHLH protein family [Arabidopsis thaliana] gi|11282360|pir||T47757 hypothetical protein F24I3.50 - Arabidopsis
a10527	-3.91	2.07	1.04							sgn-U233511	-
a10528										sgn-U240606	-
a10529	0.25	0.41	0.21	0.46	0.24	0.12	0.07	0.32	0.16	sgn-U217451	arabidopsis/peptide: At2g02040.1 68409.m00119 histidine transport protein (PTR2-B) (evalue: 4e-135, score=478) genbank/nr: gi|4102839|gb|AAD01600.1| LeOPT1 [Lycopersicon esculentum] (evalue: 4e-163, score=576.2)
a1053										sgn-U213140	arabidopsis/peptide: At4g29410.1 68411.m03828 60S ribosomal protein L28 (RPL28C) unknown protein chromosome II BAC F6F22 - Arabidopsis thaliana,PID:g3687251 (evalue: 5.3e-13, score=71.25) genbank/nr: gi|15233567|ref|NP_194670.1| 60S ribosomal protein L28
a10530										sgn-U212947	arabidopsis/peptide: At1g25540.1 68408.m02870 expressed protein similar to putative phloem transcription factor GI:7630279 from [Apium graveolens] (evalue: 0.008, score=37.35) genbank/nr: gi|124727|sp|P24708|INVO_AOTTR Involucrin >gi|2144795|pir||I36911
a10531	-0.12	0.38	0.19	-0.41	0.23	0.11	-0.26	0.39	0.19	sgn-U219209	arabidopsis/peptide: At1g23890.2 68414.m03013 NHL repeat-containing protein contains Pfam profile PF01436: NHL repeat (evalue: 3.6e-76, score=282.3) genbank/nr: gi|42571623|ref|NP_973902.1| NHL repeat-containing protein [Arabidopsis thaliana] (evalue: 1
a10532										rand6	Randomly generated negative control oligo
a10533										sgn-U221367	arabidopsis/peptide: At2g18690.1 68409.m01968 expressed protein (evalue: 1.1e-17, score=87.43) genbank/nr: gi|18398818|ref|NP_028490.1| expressed protein [Arabidopsis thaliana] gi|25370704|pir||D84567 hypothetical protein At2g18690 [imported] - Arabidops
a10534	-0.24	0.13	0.06	0.07	0.29	0.14	-0.4	0.28	0.14	sgn-U217659	arabidopsis/peptide: At1g16020.2 68408.m08901 expressed protein (evalue: 2e-139, score=492.7) genbank/nr: gi|30684673|ref|NP_849674.1| expressed protein [Arabidopsis thaliana] gi|25372817|pir||H86294 hypothetical protein T24D18.12 - Arabidopsis thaliana
a10535										sgn-U228690	arabidopsis/peptide: At3g09320.1 68410.m00992 DHHC-type zinc finger domain-containing protein similar to Golgi-specific DHHC zinc figer protein [Mus musculus] GI:21728103; contains Pfam profile PF01529: DHHC zinc finger domain (evalue: 8.6e-31, score=131
a10536	0.4	0.24	0.12	0.3	0.2	0.1	0.19	0.27	0.13	sgn-U220194	arabidopsis/peptide: At2g42710.1 68409.m04780 ribosomal protein L1p family (evalue: 1.6e-61, score=233) genbank/nr: gi|30689119|ref|NP_850375.1| ribosomal protein L1p family [Arabidopsis thaliana] gi|20268740|gb|AAM14073.1| unknown protein [Arabidopsis t
a10537										sgn-U238016	-
a10538										sgn-U230113	arabidopsis/peptide: At4g27950.1 68411.m03653 AP2 domain transcription factor, putative DNA-binding protein Pti6, Lycopersicon esculentum, gb:U89257 (evalue: 3.3e-17, score=85.11) genbank/nr: gi|7486964|pir||T02896 hypothetical protein T13J8.60 - Arabido
a10539	0.42	0.19	0.1	0.43	0.38	0.19	0.44	0.06	0.03	sgn-U218220	arabidopsis/peptide: At3g29320.1 68410.m03380 glucan phosphorylase, putative similar to alpha-glucan phosphorylase, L isozyme 1 precursor GB:P04045 from [Solanum tuberosum] (J. Biochem. 106 (4), 691-695 (1989)) (evalue: 0, score=691) genbank/nr: gi|21579
a1054										sgn-U239771	-
a10540	0.3	0.28	0.14	-0.16	0.19	0.1	0.17	0.12	0.06	sgn-U215355	arabidopsis/peptide: At5g45410.1 68412.m05028 expressed protein similar to unknown protein (pir||T05524) (evalue: 6e-83, score=305.1) genbank/nr: gi|30694759|ref|NP_199354.3| expressed protein [Arabidopsis thaliana] gi|9758731|dbj|BAB09169.1| gene_id:MFC
a10541	0.28	0.2	0.1	0.29	0.24	0.12	0.07	0.17	0.09	sgn-U218087	arabidopsis/peptide: At5g11910.1 68412.m01292 esterase/lipase/thioesterase family low similarity to cinnamoyl ester hydrolase CinI [Butyrivibrio fibrisolvens] GI:1622732; contains Interpro entry IPR000379 (evalue: 1.5e-97, score=353.2) genbank/nr: gi|113
a10542	0.77	0.23	0.12	2.02	0.29	0.14	-0.18	0.41	0.21	sgn-U215109	arabidopsis/peptide: At4g26220.1 68411.m03436 caffeoyl-CoA 3-O-methyltransferase, putative similar to caffeoyl-CoA O-methyltransferase [GI:1622926][Nicotiana tabacum], GI:2960356 [Populus balsamifera subsp. trichocarpa], AF036095 [Pinus taeda] (evalue: 3.2e-81, score=298.9) genbank/nr: gi|18416703|ref|NP_567739.1| caffeoyl-CoA 3-O-methyltransferase, putative [Arabidopsis thaliana] gi|30580368|sp|…
a10543										sgn-U223370	genbank/nr: gi|7488926|pir||T14321 nuclear matrix constituent protein 1 - carrot gi|2190187|dbj|BAA20407.1| nuclear matrix constituent protein 1 (NMCP1) [Daucus carota] (evalue: 4.5e-07, score=56.22)
a10544	3.73	0.68	0.34	1.04	0.44	0.22	-3.02	0.3	0.15	sgn-U218715	arabidopsis/peptide: At3g47500.1 68410.m04787 Dof zinc finger protein identical to H-protein promoter binding factor-2a GI:3386546 from [Arabidopsis thaliana] (evalue: 1.4e-68, score=257.7) genbank/nr: gi|7484760|pir||T09661 ascorbate oxidase promoter-binding protein AOBP - winter squash gi|1669341|dbj|BAA08094.1| AOBP (ascorbate oxidase promoter-binding protein) [Cucurbita maxima] (evalue: 7.1e-…
a10545	1.51	0.43	0.22				-1.54	0.29	0.14	sgn-U218891	arabidopsis/peptide: At1g04130.1 68408.m00361 tetratricopeptide repeat (TPR)-containing protein contains non-consensus donor splice site AT at exon 4 and acceptor splice site at exon5; Contains similarity to serine/threonine protein phosphatase gb|X83099 from S. cerevisiae, SP|O95801 Tetratricopeptide repeat protein 4 Homo sapiens; contains Pfam profile PF00515: TPR Domain (evalue: 3.7e-98, score…
a10546	-0.71	0.39	0.2	-0.79	0.37	0.18	-0.2	0.21	0.1	sgn-U218607	arabidopsis/peptide: At2g24050.1 68409.m02602 eukaryotic initiation factor 4 (eIF4), putative similar to SP|Q03387 Eukaryotic initiation factor (iso)4F subunit P82-34 (eIF-(iso)4F P82-34) {Triticum aestivum}; contains Pfam profiles PF02854: MIF4G domain,
a10547	-0.29	0.23	0.12	0.08	0.25	0.12	0.27	0.17	0.09	sgn-U213501	arabidopsis/peptide: At3g13920.1 68410.m01577 eukaryotic translation initiation factor 4A-1 (eIF4A-1) eIF-4A-1 gi:15293046, gi:15450485 (evalue: 4e-101, score=364.8) genbank/nr: gi|2119936|pir||S52021 translation initiation factor eIF-4A.6 - common tobac
a10548	0.04	0.18	0.09	0.2	0.19	0.1	0.14	0.15	0.07	sgn-U213762	arabidopsis/peptide: At2g42590.1 68409.m04763 14-3-3 protein GF14 mu (grf9) identical to GF14 mu GI:3551052, SP:Q96299 from [Arabidopsis thaliana] (evalue: 4e-109, score=391.7) genbank/nr: gi|26454611|sp|P93214|1439_LYCES 14-3-3 protein 9 gi|22138738|emb
a10549										sgn-U242426	-
a1055	-0.34	0.08	0.04	0.11	0.26	0.13				sgn-U214971	arabidopsis/peptide: At1g14620.1 68408.m01569 decoy identical to GB:AAB51588 GI:1931612 from [Arabidopsis thaliana] (evalue: 1.2e-85, score=313.5) genbank/nr: gi|15223830|ref|NP_172914.1| decoy [Arabidopsis thaliana] gi|22022540|gb|AAM83228.1| At1g14620/
a10550	0.33	0.34	0.17	0.63	0.26	0.13	0.99	0.28	0.14	sgn-U218419	arabidopsis/peptide: At5g01020.1 68412.m00003 protein kinase family contains protein kinase domain, Pfam:PF00069 (evalue: 4e-111, score=352.8) genbank/nr: gi|37534628|ref|NP_921616.1| putative protein kinase [Oryza sativa (japonica cultivar-group)] gi|31
a10551	0.76	0.19	0.09	0.46	0.22	0.11	0.27	0.14	0.07	sgn-U216735	arabidopsis/peptide: At1g74210.1 68408.m07891 glycerophosphodiester phosphodiesterase -related similar to glycerophosphoryl diester phosphodiesterase GB:AAF12f49 from [Deinococcus radiodurans] (evalue: 6e-146, score=514.2) genbank/nr: gi|15221164|ref|NP_
a10552	-0.03	0.47	0.23	-0.06	0.39	0.2	0.56	0.71	0.35	sgn-U226188	arabidopsis/peptide: At2g05755.1 68409.m00553 expressed integral membrane protein contains Pfam PF00892: Integral membrane protein domain (evalue: 4.4e-60, score=227.3) genbank/nr: gi|21554090|gb|AAM63171.1| unknown [Arabidopsis thaliana] (evalue: 3.8e-5
a10553										sgn-U233346	-
a10554										sgn-U236449	-
a10555	-4.34	1.58	0.79	-1.65	0.26	0.13	-0.21	0.19	0.1	sgn-U216663	arabidopsis/peptide: At4g27450.1 68411.m03592 expressed protein stem-specific protein - Nicotiana tabacum,PID:g20037 (evalue: 3.4e-90, score=328.6) genbank/nr: gi|7489016|pir||T06355 hypothetical protein - tomato gi|643469|gb|AAA61967.1| unknown (evalue: 2e-114, score=414.1)
a10556	-0.26	0.13	0.07	0.34	0.19	0.1	0.33	0.11	0.06	sgn-U216168	arabidopsis/peptide: At5g54160.1 68412.m06100 O-methyltransferase 1 identical to O-methyltransferase 1 [Arabidopsis thaliana][GI:2781394] (evalue: 1e-157, score=553.1) genbank/nr: gi|12003964|gb|AAG43822.1| caffeic acid O-methyltransferase [Capsicum annu
a10557										sgn-U240251	-
a10558	0.18	0.24	0.12	-1.13	0.13	0.07	-0.31	0.16	0.08	sgn-U223659	arabidopsis/peptide: At1g78955.1 68408.m08447 beta-Amyrin synthase, putative similar to beta-Amyrin Synthase GI:3688600 from [Panax ginseng] and GI:8918271 from [Pisum sativum] (evalue: 4e-147, score=517.7) genbank/nr: gi|3688600|dbj|BAA33461.1| beta-Amy
a10559										sgn-U229036	arabidopsis/peptide: At1g14360.1 68408.m01539 expressed protein (evalue: 7.3e-49, score=190.3) genbank/nr: gi|48209877|gb|AAT40483.1| putative UDP-galactose transporter [Solanum demissum] (evalue: 1.4e-50, score=201.1)
a1056	0.01	0.04	0.02	-0.03	0.14	0.07	-0.01	0.03	0.02	sgn-U212570	arabidopsis/peptide: At3g16140.1 68410.m01834 photosystem I subunit VI precursor identical to GB:CAB52749 from [Arabidopsis thaliana] (evalue: 2.3e-43, score=171.8) genbank/nr: gi|7443138|pir||T15057 photosystem I protein psaH precursor - wood tobacco gi
a10560										sgn-U226913	arabidopsis/peptide: At5g10500.1 68412.m01125 expressed protein myosin heavy chain form B, African clawed frog, PIR:A47297 (evalue: 5.9e-39, score=156.8) genbank/nr: gi|13936326|gb|AAK40247.1| kinase interacting protein 1 [Petunia integrifolia] (evalue:
a10561	0.38	0.19	0.09	1.26	0.39	0.2	0.11	0.32	0.16	sgn-U217786	arabidopsis/peptide: At4g27450.1 68411.m03592 expressed protein stem-specific protein - Nicotiana tabacum,PID:g20037 (evalue: 3.2e-56, score=216.1) genbank/nr: gi|136452|sp|P24805|TSJT_TOBAC STEM-SPECIFIC PROTEIN TSJT1 gi|100383|pir||S13551 stem-specific
a10562	0.44	0.04	0.02	0.76	0.3	0.15	0.75	0.25	0.13	sgn-U218335	arabidopsis/peptide: At4g35360.1 68411.m04568 expressed protein various predicted proteins (evalue: 7e-177, score=617.1) genbank/nr: gi|21554145|gb|AAM63225.1| unknown [Arabidopsis thaliana] (evalue: 7e-176, score=619)
a10563	0.42	0.4	0.2	0.17	0.41	0.21	0.76	0.14	0.07	sgn-U215924	arabidopsis/peptide: At5g26030.1 68412.m02833 ferrochelatase-I (evalue: 3e-105, score=378.6) genbank/nr: gi|1170239|sp|P42044|HEMZ_CUCSA Ferrochelatase II, chloroplast precursor (Protoheme ferro-lyase) (Heme synthetase) gi|7437219|pir||T10246 ferrochelat
a10564										sgn-U219282	genbank/nr: gi|27529834|dbj|BAC53932.1| hypothetical protein [Nicotiana tabacum] (evalue: 2.5e-21, score=105.1)
a10565	-0.87	0.35	0.18	-0.88	0.48	0.24	0.27	0.21	0.11	sgn-U218569	arabidopsis/peptide: At5g06870.1 68412.m00721 polygalacturonase inhibiting protein (PGIP2) identical to polygalacturonase inhibiting protein 2 (PGIP2) [Arabidopsis thaliana] gi|7800201|gb|AAF69828; contains leucine rich-repeat (LRR) domains Pfam:PF00560,
a10566	-1.4	0.35	0.18	-0.71	0.16	0.08	-0.97	0.11	0.05	AJ002281	Lycopersicon esculentum PHYB1 gene, complete CDS
a10567	0.12	0.57	0.28	-0.47	0.22	0.11	-0.74	0.39	0.2	sgn-U231278	arabidopsis/peptide: At5g63380.1 68412.m07193 4-coumarate:CoA ligase (4-coumaroyl-CoA synthase) family similar to 4CL2 [gi:12229665] from Arabidopsis thaliana, 4CL1 [gi:12229631] from Nicotiana tabacum; contains Pfam AMP-binding enzyme domain PF00501 (ev
a10568	-0.42	0.11	0.05	-0.21	0.13	0.07	-0.49	0.12	0.06	sgn-U217763	arabidopsis/peptide: At4g14500.1 68411.m02024 expressed protein (evalue: 3e-160, score=562) genbank/nr: gi|18414239|ref|NP_567433.1| expressed protein [Arabidopsis thaliana] gi|16226251|gb|AAL16115.1| AT4g14500/dl3290w [Arabidopsis thaliana] gi|22531042|
a10569	1	0.58	0.29	0.65	0.5	0.25	1.18	0.55	0.27	sgn-U230985	arabidopsis/peptide: At2g47880.1 68409.m05397 glutaredoxin protein family contains INTERPRO Domain IPR002109, Glutaredoxin (thioltransferase) (evalue: 9.5e-31, score=129.4) genbank/nr: gi|15227151|ref|NP_182309.1| glutaredoxin protein family [Arabidopsis
a1057	-0.16	0.24	0.12	0.41	0.06	0.03	-0.43	0.19	0.1	sgn-U214776	arabidopsis/peptide: At5g15450.1 68412.m01671 HSP100/ClpB, putative similar to HSP100/ClpB GI:9651530 [Phaseolus lunatus] (evalue: 0, score=806.2) genbank/nr: gi|18417676|ref|NP_568314.1| HSP100/ClpB, putative [Arabidopsis thaliana] gi|11265210|pir||T515
a10570										sgn-U231736	arabidopsis/peptide: At4g14110.1 68411.m01973 COP9 protein CSN8, FUS7 (evalue: 2.2e-55, score=211.8) genbank/nr: gi|29468343|gb|AAO85511.1| CSN8 [Nicotiana benthamiana] (evalue: 1.3e-69, score=264.2)
a10571										sgn-U240894	-
a10572										sgn-U220371	arabidopsis/peptide: At2g30050.1 68409.m03308 transducin / WD-40 repeat protein family similar to SEC13-related protein (SP:P55735) [Homo sapiens] (evalue: 4.2e-31, score=130.6) genbank/nr: gi|15227692|ref|NP_180566.1| transducin / WD-40 repeat protein f
a10573										sgn-U219305	arabidopsis/peptide: At1g30540.1 68408.m03380 expressed protein almost identical to hypothetical protein GB:AAF19757 GI:6634777 from [Arabidopsis thaliana] (evalue: 7.5e-95, score=344) genbank/nr: gi|18397556|ref|NP_564358.1| expressed protein [Arabidops
a10574	0.86	0.21	0.1	0.77	0.33	0.16	0.21	0.57	0.28	sgn-U215229	arabidopsis/peptide: At3g07770.1 68410.m00854 heat shock protein -related strong similarity to heat-shock protein [Secale cereale] GI:556673; contains Pfam profiles PF02518: ATPase, histidine kinase-, DNA gyrase B-, and HSP90-like domain protein, PF00183:
a10575	1.02	0.39	0.2							sgn-U223307	arabidopsis/peptide: At5g48150.2 68418.m05948 phytochrome A signal transduction 1 (PAT1) (evalue: 4e-61, score=231.1) genbank/nr: gi|15238903|ref|NP_199626.1| phytochrome A signal transduction 1 (PAT1) [Arabidopsis thaliana] gi|8132289|gb|AAF73237.1| phy
a10576										sgn-U241001	-
a10577	-1.59	0.21	0.1	-0.15	0.36	0.18	-0.05	0.3	0.15	sgn-U226627	arabidopsis/peptide: At5g56750.1 68412.m06413 Ndr family similar to SP|O23969 Pollen specific protein SF21 {Helianthus annuus}; contains Pfam profile PF03096: Ndr family (evalue: 9.8e-59, score=222.2) genbank/nr: gi|15241926|ref|NP_200486.1| Ndr family [
a10578	-0.97	0.63	0.32	-0.03	0.14	0.07	-0.11	0.08	0.04	sgn-U217679	arabidopsis/peptide: At2g38140.1 68409.m04236 chloroplast 30S ribosomal protein S31 (evalue: 4.3e-18, score=87.43) genbank/nr: gi|15224451|ref|NP_181349.1| chloroplast 30S ribosomal protein S31 [Arabidopsis thaliana] gi|7488308|pir||T01246 30S ribosomal
a10579										sgn-U222704	arabidopsis/peptide: At5g05390.1 68412.m00538 laccase (diphenol oxidase), putative similar to laccase [Populus balsamifera subsp. trichocarpa][GI:3805960] (evalue: 1.5e-77, score=285.8) genbank/nr: gi|15239103|ref|NP_196158.1| laccase (diphenol oxidase),
a1058							2.74	0.79	0.4	sgn-U223066	arabidopsis/peptide: At5g25810.1 68412.m02800 AP2 domain transcription factor TINY identical to transcription factor TINY (GP:1246403) [Arabidopsis thaliana] (evalue: 2.3e-25, score=112.1) genbank/nr: gi|38605848|emb|CAD41604.3| OSJNBb0034G17.6 [Oryza s
a10580										sgn-U221010	arabidopsis/peptide: At1g56230.1 68408.m05923 hypothetical protein (evalue: 7.7e-38, score=154.5) genbank/nr: gi|46518489|gb|AAS99726.1| At1g56230 [Arabidopsis thaliana] (evalue: 2.9e-36, score=154.5)
a10581										sgn-U241781	-
a10582	0.21	0.1	0.05	0.17	0.1	0.05	0.25	0.18	0.09	sgn-U230911	arabidopsis/peptide: At3g20050.1 68410.m02295 T-complex protein 1, alpha subunit/chaperonin identical to SWISS-PROT:P28769- T-complex protein 1, alpha subunit (TCP-1-alpha) [Arabidopsis thaliana] (evalue: 1.7e-38, score=155.6) genbank/nr: gi|24371053|dbj
a10583							2.12	1.18	0.59	sgn-U216895	arabidopsis/peptide: At5g42440.1 68412.m04660 protein kinase family contains protein kinase domain, Pfam:PF00069 (evalue: 1.2e-95, score=347.1) genbank/nr: gi|15238960|ref|NP_199059.1| protein kinase family [Arabidopsis thaliana] gi|9759480|dbj|BAB10485.
a10584										sgn-U226734	genbank/nr: gi|25301677|pir||B96509 protein F27F5.11 [imported] - Arabidopsis thaliana gi|7767675|gb|AAF69172.1| F27F5.11 [Arabidopsis thaliana] (evalue: 0.002, score=34.27)
a10585	-0.7	0.11	0.06	-0.28	0.27	0.14	-1.35	0.31	0.15	sgn-U217359	arabidopsis/peptide: At3g24500.1 68410.m02807 ethylene-responsive transcriptional coactivator -related similar to GB:AAD46402 from [Lycopersicon esculentum] (Plant J. 18 (6), 589-600 (1999)) (evalue: 6.6e-43, score=170.6) genbank/nr: gi|5669634|gb|AAD464
a10586										Alien2	Stratagene SpotControl Alien oligo
a10587							3.75	1.63	0.82	sgn-U232427	-
a10588	0.36	0.37	0.19	0.25	0.23	0.12	0.72	0.42	0.21	sgn-U229153	arabidopsis/peptide: At4g12570.1 68411.m01796 polyubiquitin-related protein polyubiquitin 6 - red alga (Gracilaria verrucosa), PIR2:S53719 (evalue: 4.7e-64, score=241.1) genbank/nr: gi|15235410|ref|NP_192994.1| polyubiquitin-related protein [Arabidopsis
a10589	-0.1	0.27	0.13	0.53	0.24	0.12	-0.01	0.32	0.16	sgn-U216568	arabidopsis/peptide: At5g05980.1 68412.m00615 folylpolyglutamate synthase (fpgs2) nearly identical to gi:17976705 (evalue: 4e-117, score=417.9) genbank/nr: gi|30681208|ref|NP_196217.2| folylpolyglutamate synthase (fpgs2) [Arabidopsis thaliana] (evalue: 1
a1059	-0.96	0.17	0.09	-0.32	0.4	0.2	-0.57	0.2	0.1	sgn-U217593	arabidopsis/peptide: At3g51030.1 68410.m05177 thioredoxin H-type 1 (TRX-H-1) identical to SP|P29448 Thioredoxin H-type 1 (TRX-H-1) {Arabidopsis thaliana} (evalue: 2.2e-45, score=178.3) genbank/nr: gi|586099|sp|Q07090|THH2_TOBAC Thioredoxin H-type 2 (TRX-
a10590	0.84	0.93	0.46	0.11	0.22	0.11	0.02	0.28	0.14	sgn-U219504	arabidopsis/peptide: At5g54110.1 68412.m06093 VAMP (vesicle-associated membrane protein)-associated protein family similar to VAP27 GI:6688926 [Nicotiana plumbaginifolia] (evalue: 1.4e-83, score=306.6) genbank/nr: gi|18423592|ref|NP_568804.1| VAMP (vesic
a10591	0.01	0.75	0.38	0.23	0.58	0.29	0.95	0.34	0.17	sgn-U219550	arabidopsis/peptide: At2g29530.1 68409.m03247 small zinc finger-related protein (TIM10) annotation temporarily based on supporting cDNA gi|5107173|gb|AF150093.1|AF150093 (evalue: 5.3e-27, score=117.5) genbank/nr: gi|5107180|gb|AAD40002.1| small zinc fing
a10592										sgn-U225663	genbank/nr: gi|15487290|dbj|BAB64530.1| polyphenol oxidase [Pyrus pyrifolia] (evalue: 4.5e-57, score=222.6)
a10593				-0.15	0.35	0.17	-0.46	0.64	0.32	sgn-U222357	arabidopsis/peptide: At2g25660.1 68409.m02788 expressed protein (evalue: 9.5e-85, score=308.9) genbank/nr: gi|25412337|pir||B84651 hypothetical protein At2g25660 [imported] - Arabidopsis thaliana gi|4874314|gb|AAD31376.1| unknown protein [Arabidopsis tha
a10594	0.46	0.23	0.11							sgn-U226013	arabidopsis/peptide: At1g23180.1 68408.m02622 expressed protein (evalue: 5.3e-51, score=198) genbank/nr: gi|30688260|ref|NP_173731.2| expressed protein [Arabidopsis thaliana] gi|25083231|gb|AAN72053.1| unknown protein [Arabidopsis thaliana] gi|31711764|gb|AAP68238.1| At1g23180 [Arabidopsis thaliana] (evalue: 2e-49, score=198)
a10595	-0.31	0.27	0.14	0.02	0.13	0.07	-0.41	0.39	0.2	sgn-U217598	arabidopsis/peptide: At3g07680.1 68410.m00836 emp24/gp25L/p24 family similar to SP|Q15363 Cop-coated vesicle membrane protein p24 precursor (p24A) {Homo sapiens}; contains Pfam profile PF01105: emp24/gp25L/p24 family (evalue: 2.5e-80, score=295) genbank/
a10596	-0.51	0.27	0.14	-0.28	0.56	0.28	-0.71	0.2	0.1	sgn-U225464	arabidopsis/peptide: At4g26640.1 68411.m03493 WRKY family transcription factor contains Pfam profile: PF03106 WRKY DNA -binding domain (evalue: 2.3e-32, score=134.4) genbank/nr: gi|32493108|gb|AAP85545.1| putative WRKY-type DNA binding protein [Glycine m
a10597										sgn-U241455	-
a10598	-0.88	0.88	0.44	0.43	0.52	0.26	0.47	0.42	0.21	sgn-U217955	arabidopsis/peptide: At1g70760.1 68408.m07480 expressed protein identical to residues 1 to 141 of unknown protein GB:AAD55491 [Arabidopsis thaliana] (evalue: 8.9e-42, score=166.8) genbank/nr: gi|15223241|ref|NP_177233.1| expressed protein [Arabidopsis th
a10599										sgn-U226156	arabidopsis/peptide: At1g04130.1 68408.m00361 tetratricopeptide repeat (TPR)-containing protein contains non-consensus donor splice site AT at exon 4 and acceptor splice site at exon5; Contains similarity to serine/threonine protein phosphatase gb|X83099
a106										sgn-U215420	arabidopsis/peptide: At4g15560.1 68411.m02155 DEF (CLA1) protein (evalue: 7.3e-25, score=109.4) genbank/nr: gi|22797427|emb|CAD22155.2| 1-deoxy-D-xylulose 5-phosphate synthase [Stevia rebaudiana] (evalue: 3.8e-41, score=167.5)
a1060	0.11	0.15	0.07	0.22	0.16	0.08	0.2	0.11	0.05	sgn-U216550	arabidopsis/peptide: At1g22180.2 68408.m02509 expressed protein contains Pfam profile: PF00650 CRAL/TRIO domain (evalue: 1.3e-93, score=340.5) genbank/nr: gi|30687745|ref|NP_173637.3| expressed protein [Arabidopsis thaliana] gi|25518105|pir||D86354 F16L1
a10600	-2.06	0.24	0.12	-3.27	0.29	0.15	-2.02	0.17	0.08	Control-4
a10601	-2.13	0.42	0.21	-2.88	0.38	0.19	-1.89	0.26	0.13	Control-4
a10602	-2.15	0.24	0.12	-3.09	0.67	0.33	-2.11	0.43	0.21	Control-4
a10603	-2.12	0.43	0.21	-3.27	0.68	0.34	-1.96	0.34	0.17	Control-4
a10604										Control-2
a10605										Control-2
a10606										Control-2
a10607										Control-2
a10608				-0.43	0.94	0.47				sgn-U234431	-
a10609										sgn-U223271	arabidopsis/peptide: At1g54540.1 68408.m05704 hypothetical protein (evalue: 9.2e-56, score=214.2) genbank/nr: gi|15221846|ref|NP_175856.1| hypothetical protein [Arabidopsis thaliana] gi|25405746|pir||D96587 hypothetical protein F20D21.35 [imported] - Ara
a1061	-0.28	0.81	0.41	-0.57	1.17	0.58				sgn-U221421	arabidopsis/peptide: At1g73430.1 68408.m07799 expressed protein (evalue: 1.2e-16, score=82.42) genbank/nr: gi|25406267|pir||H96760 unknown protein [imported] - Arabidopsis thaliana gi|11120801|gb|AAG30981.1| unknown protein [Arabidopsis thaliana] (evalue
a10610	-0.32	0.56	0.28	0.34	0.27	0.13	-0.28	0.21	0.1	sgn-U218621	arabidopsis/peptide: At5g48720.1 68412.m05436 hypothetical protein similar to unknown protein (gb|AAD20092.1) (evalue: 6.4e-63, score=238.4) genbank/nr: gi|15239692|ref|NP_199683.1| hypothetical protein [Arabidopsis thaliana] gi|9758871|dbj|BAB09425.1| g
a10611										sgn-U224630
a10612	-0.17	0.99	0.49	1.01	0.52	0.26				sgn-U213854	arabidopsis/peptide: At5g50790.1 68412.m05681 nodulin MtN3 family protein similar to MtN3 GI:1619602 (root nodule development) from [Medicago truncatula] (evalue: 1.8e-73, score=273.1) genbank/nr: gi|14715258|emb|CAC44123.1| N3 like protein [Medicago truncatula] (evalue: 1.1e-74, score=282.3)
a10613	-0.11	0.48	0.24	0.51	0.2	0.1	-0.03	0.38	0.19	sgn-U222850	arabidopsis/peptide: At3g61540.1 68410.m06367 peptidase family similar to prolyl aminopeptidase (proline iminopeptidase) from Aeromonas sobria SP|P46547, Propionibacterium freudenreichii subsp. shermanii GI:2415704, Hafnia alvei GI:1754489 (evalue: 1.4e-
a10614										sgn-U228535	arabidopsis/peptide: At3g19120.1 68410.m02192 expressed protein (evalue: 8.1e-35, score=143.3) genbank/nr: gi|18402129|ref|NP_566626.1| expressed protein [Arabidopsis thaliana] gi|9294613|dbj|BAB02952.1| emb|CAB43653.1~gene_id:MVI11.2~similar to unknown
a10615	-1.06	1.31	0.65	0.01	0.87	0.43	0.71	0.06	0.03	sgn-U212960	arabidopsis/peptide: At5g39740.1 68412.m04332 60S ribosomal protein L5 (RPL5B) ribosomal protein L5, rice (evalue: 1e-122, score=436.4) genbank/nr: gi|34484312|gb|AAQ72789.1| 60S ribosomal protein L5 [Cucumis sativus] (evalue: 2e-123, score=444.1)
a10616	2.34	1.71	0.86				1.56	0.76	0.38	sgn-U228096	arabidopsis/peptide: At2g17220.2 68415.m01989 protein kinase, putative similar to protein kinase APK1A [Arabidopsis thaliana] Swiss-Prot:Q06548 (evalue: 6.6e-47, score=183.7) genbank/nr: gi|18398350|ref|NP_565408.1| protein kinase -related [Arabidopsis t
a10617										sgn-U241668	-
a10618	-1.36	0.19	0.1	-1.58	0.07	0.04	-1.19	0.13	0.06	sgn-U218467	arabidopsis/peptide: At4g34740.1 68411.m04482 amidophosphoribosyltransferase 2 precursor (evalue: 4e-163, score=570.9) genbank/nr: gi|37983539|gb|AAR06289.1| 5-phosphoribosyl-1-pyrophosphate amidotransferase [Nicotiana tabacum] (evalue: 0, score=672.5)
a10619										sgn-U222016	arabidopsis/peptide: At1g63250.1 68408.m06558 DEAD box RNA helicase, putative similar to RNA helicase (RH25) [Arabidopsis thaliana] GI:3776023; contains Pfam profiles PF00270: DEAD/DEAH box helicase, PF00271: Helicase conserved C-terminal domain (evalue:
a1062				-0.28	0.49	0.25				sgn-U220251	arabidopsis/peptide: At1g08770.1 68408.m00878 expressed protein similar to EST gb|H37293 (evalue: 3.4e-31, score=132.9) genbank/nr: gi|18390939|ref|NP_563826.1| expressed protein [Arabidopsis thaliana] gi|7485990|pir||T00733 hypothetical protein F22O13.2
a10620	0.26	0.4	0.2	-0.79	0.31	0.16	0.22	0.32	0.16	sgn-U213624	arabidopsis/peptide: At4g33070.1 68411.m04281 pyruvate decarboxylase-1 (Pdc1) (evalue: 0, score=1005) genbank/nr: gi|24745919|dbj|BAC23043.1| pyruvate decarboxylase [Solanum tuberosum] (evalue: 0, score=1140.9)
a10621										sgn-U232389	-
a10622	0.06	0.27	0.14	0.06	0.3	0.15	-0.09	0.42	0.21	sgn-U224049	arabidopsis/peptide: At4g35910.1 68411.m04639 expressed protein (evalue: 1.5e-88, score=323.2) genbank/nr: gi|21553405|gb|AAM62498.1| unknown [Arabidopsis thaliana] (evalue: 5.6e-87, score=323.2)
a10623	0.48	0.28	0.14	0.08	0.14	0.07	-0.21	0.15	0.08	sgn-U216781	arabidopsis/peptide: At3g28480.1 68410.m03264 oxidoreductase, 2OG-Fe(II) oxygenase family similar to prolyl 4-hydroxylase, alpha subunit, from Gallus gallus [GI:212530], Rattus norvegicus [GI:474940], Mus musculus [SP|Q60715]; contains PF03171 2OG-Fe(II)
a10624	0.51	0.31	0.16	0.4	0.33	0.16	-0.05	0.15	0.07	sgn-U216796	arabidopsis/peptide: At5g20080.1 68412.m02190 NADH-cytochrome b5 reductase, putative similar to SP|P36060 NADH-cytochrome b5 reductase precursor (EC 1.6.2.2) {Saccharomyces cerevisiae}; contains Pfam profiles PF00175: Oxidoreductase NAD-binding domain, PF
a10625										sgn-U213878	arabidopsis/peptide: At3g14690.1 68410.m01668 cytochrome P450, putative similar to GB:Q05047 from [Catharanthus roseus] (evalue: 1.1e-75, score=279.6) genbank/nr: gi|7430703|pir||T09999 cytochrome P450 - Madagascar periwinkle gi|404688|gb|AAA17732.1| cyt
a10626	0.02	0.31	0.16	-0.25	0.52	0.26	-0.52	0.48	0.24	sgn-U224412	arabidopsis/peptide: At5g23490.1 68412.m02525 hypothetical protein similar to unknown protein (gb|AAF01580.1) (evalue: 9.1e-18, score=87.04) genbank/nr: gi|13937297|gb|AAK50128.1| unknown protein [Oryza sativa] (evalue: 8.9e-27, score=122.1)
a10627	-0.24	0.57	0.28	-0.28	0.44	0.22	-0.54	0.24	0.12	sgn-U218237	arabidopsis/peptide: At1g14610.1 68408.m01568 valyl-tRNA synthetase -related similar to valyl tRNA synthetase GB:AAB49704 GI:1890130 from [Arabidopsis thaliana] (evalue: 0, score=631.3) genbank/nr: gi|25293099|pir||F86280 protein T5E21.11 [imported] - Ar
a10628										sgn-U212891	arabidopsis/peptide: At2g02760.1 68409.m00192 ubiquitin-conjugating enzyme 2 (UBC2) E2; identical to gi:2689242, SP:P42745 (evalue: 1.8e-86, score=315.8) genbank/nr: gi|8118527|gb|AAF73016.1| ubiquitin conjugating protein [Avicennia marina] (evalue: 1.4e
a10629										sgn-U242660	-
a1063										sgn-U214421	arabidopsis/peptide: At5g09360.1 68412.m01000 laccase (diphenol oxidase) family similar to laccase [Pinus taeda][GI:13661201] (evalue: 9e-135, score=477.2) genbank/nr: gi|15242396|ref|NP_196498.1| laccase (diphenol oxidase) family [Arabidopsis thaliana]
a10630	-0.63	0.35	0.18	-0.1	0.36	0.18	0.27	0.17	0.09	sgn-U215534	arabidopsis/peptide: At4g38520.2 68417.m05451 protein phosphatase 2C family protein / PP2C family protein similar to Ser/Thr protein phosphatase 2C (PP2C6) (GI:15020818) [Arabidopsis thaliana]; similar to protein phosphatase 2C (GI:3608412) [Mesembryanthe
a10631	-0.85	0.25	0.12	0.62	0.19	0.1	0.34	0.27	0.13	sgn-U219696	arabidopsis/peptide: At3g14110.1 68410.m01600 tetratricopeptide repeat (TPR)-containing protein contains Pfam profile PF00515: TPR Domain (evalue: 2.2e-80, score=296.2) genbank/nr: gi|18400278|ref|NP_566478.1| tetratricopeptide repeat (TPR)-containing pr
a10632	0.5	0.6	0.3	0.2	0.14	0.07	-0.23	0.29	0.14	sgn-U214677	arabidopsis/peptide: At5g67590.1 68412.m07716 expressed protein contains similarity to NADH dehydrogenase chain CI-18 (evalue: 7.7e-49, score=190.3) genbank/nr: gi|15240784|ref|NP_201560.1| expressed protein [Arabidopsis thaliana] gi|9757880|dbj|BAB08467
a10633										sgn-U218264	arabidopsis/peptide: At5g48460.1 68412.m05403 fimbrin 2 (gb|AAB97844.1) (evalue: 6.3e-86, score=312.8) genbank/nr: gi|15238983|ref|NP_199657.1| fimbrin 2 (gb|AAB97844.1) [Arabidopsis thaliana] gi|2811226|gb|AAB97844.1| fimbrin 2 [Arabidopsis thaliana] gi
a10634	0.76	0.42	0.21	0.83	0.37	0.19	1.17	0.35	0.17	sgn-U212846	arabidopsis/peptide: At5g60390.1 68412.m06858 elongation factor 1-alpha (EF-1-alpha) identical to SWISS-PROT:P13905 elongation factor 1-alpha (EF-1-alpha) [Arabidopsis thaliana] (evalue: 0, score=861.3) genbank/nr: gi|119150|sp|P17786|EF1A_LYCES ELONGATI
a10635	-0.52	0.31	0.16	-0.16	0.28	0.14	-0.5	0.47	0.24	sgn-U215549	arabidopsis/peptide: At1g50920.1 68408.m05252 GTP-binding protein -related similar to GTP-binding protein NGB [Homo sapiens] GI:4191616 (evalue: 6e-139, score=491.5) genbank/nr: gi|34899428|ref|NP_911060.1| putative GTP-binding protein [Oryza sativa (jap
a10636	-0.72	0.24	0.12	-0.68	0.22	0.11	0.01	0.18	0.09	sgn-U216454
a10637										sgn-U222367
a10638										sgn-U212988	arabidopsis/peptide: At1g77510.1 68408.m08285 protein disulfide isomerase, putative similar to protein disulfide isomerase precursor GB:P29828 GI:4704766 [Medicago sativa]; Pfam HMM hit: PF00085 Thioredoxins (evalue: 4.9e-12, score=68.17) genbank/nr: gi|
a10639	1.51	0.27	0.14	0.71	0.13	0.06	1.23	0.13	0.06	sgn-U215029	arabidopsis/peptide: At5g02790.1 68412.m00202 In2-1 protein, putative similar to In2-1, Zea mays, EMBL:X58573 (evalue: 1.3e-89, score=326.6) genbank/nr: gi|37051105|dbj|BAC81649.1| glutathione S-transferase [Pisum sativum] (evalue: 1.2e-91, score=338.6)
a1064										sgn-U223397	arabidopsis/peptide: At2g45570.1 68409.m05122 cytochrome p450 family (evalue: 1.9e-26, score=115.5) genbank/nr: gi|17065916|emb|CAC80883.1| geraniol 10-hydroxylase [Catharanthus roseus] (evalue: 1.3e-30, score=134.4)
a10640										sgn-U218469	arabidopsis/peptide: At3g02940.1 68410.m00262 myb family transcription factor contains Pfam profile: PF00249 Myb-like DNA-binding domain (evalue: 4.9e-45, score=178.3) genbank/nr: gi|23307803|gb|AAN17830.1| Myb-like protein P [Saussurea medusa] (evalue:
a10641				-0.44	0.65	0.32	-1.11	0.84	0.42	sgn-U229391	arabidopsis/peptide: At4g20270.1 68411.m02704 leucine-rich repeat transmembrane protein kinase, putative CLAVATA1 receptor kinase, Arabidopsis th., PATX:G2160756 (evalue: 3.5e-71, score=223.4) genbank/nr: gi|15235366|ref|NP_193760.1| leucine-rich repeat
a10642	0.24	0.3	0.15	0.6	0.28	0.14	-0.13	0.35	0.17	sgn-U213171	arabidopsis/peptide: At1g49970.1 68408.m05135 ATP-dependent Clp protease proteolytic subunit (ClpR1) identical to nClpP5 GB:BAA82069 GI:5360595 from [Arabidopsis thaliana] (evalue: 6e-114, score=407.9) genbank/nr: gi|18402863|ref|NP_564560.1| ATP-depende
a10643										sgn-U231784
a10644										sgn-U213643	arabidopsis/peptide: At1g53910.1 68408.m05629 AP2 domain protein RAP2.12 identical to AP2 domain containing protein GI:2281649 from [Arabidopsis thaliana] (evalue: 1.1e-24, score=111.3) genbank/nr: gi|22074046|gb|AAK95687.1| transcription factor JERF1 [L
a10645	3.73	0.55	0.27	1.94	0.41	0.21	-0.04	0.12	0.06	sgn-U213489	arabidopsis/peptide: At4g27440.1 68411.m03591 protochlorophyllide reductase B (PCR B/POR B) identical to protochlorophyllide reductase B SP:P21218 from [Arabidopsis thaliana] (evalue: 2e-174, score=609.4) genbank/nr: gi|21068893|dbj|BAB93003.1| NADPH:protochlorophyllide oxidoreductase [Nicotiana tabacum] (evalue: 0, score=674.5)
a10646	-0.06	0.46	0.23	0.17	0.23	0.12	-0.72	0.36	0.18	sgn-U215548	arabidopsis/peptide: At1g50920.1 68408.m05252 GTP-binding protein -related similar to GTP-binding protein NGB [Homo sapiens] GI:4191616 (evalue: 3.6e-85, score=310.8) genbank/nr: gi|34899428|ref|NP_911060.1| putative GTP-binding protein [Oryza sativa (ja
a10647										sgn-U220042	arabidopsis/peptide: At5g57520.1 68412.m06505 zinc finger protein 2 (ZFP2) identical to zinc finger protein 2 (ZFP2) GI:790674 from [Arabidopsis thaliana] (evalue: 1.5e-18, score=89.74) genbank/nr: gi|15242152|ref|NP_200560.1| zinc finger protein 2 (ZFP2
a10648										sgn-U215207	arabidopsis/peptide: At1g22430.1 68408.m02537 alcohol dehydrogenase (ADH), putative similar to alcohol dehydrogenase ADH GI:7705214 from [Lycopersicon esculentum]; contains Pfam zinc-binding dehydrogenase domain PF00107 (evalue: 5.4e-83, score=305.1) gen
a10649	0.82	0.18	0.09	0.33	0.14	0.07	0.42	0.24	0.12	sgn-U214739	arabidopsis/peptide: At3g06860.1 68410.m00740 fatty acid multifunctional protein (AtMFP2) identical to fatty acid multifunctional protein (AtMFP2) GB:AF123254 [gi:4337027] (Arabidopsis thaliana) (fatty acid beta-oxidation); contains Pfam profiles PF02737
a1065										sgn-U231090	arabidopsis/peptide: At1g68780.1 68408.m07217 leucine rich repeat protein family contains leucine rich-repeat (LRR) domains Pfam:PF00560, INTERPRO:IPR001611; contains similarity to disease resistance protein [Lycopersicon esculentum] gi|3894383|gb|AAC7859
a10650										NM_000518	Homo sapiens hemoglobin, beta (HBB), mRNA
a10651				0.67	1.39	0.7				sgn-U232072	-
a10652	0.32	1.04	0.52	0.3	0.24	0.12	0.6	0.41	0.21	sgn-U219052	arabidopsis/peptide: At1g60430.1 68408.m06240 expressed protein similar to putative actin polymerisation complex protein GI:4539247 from [Schizosaccharomyces pombe] (evalue: 5e-85, score=311.2) genbank/nr: gi|21536845|gb|AAM61177.1| Contains similarity t
a10653	-0.54	0.43	0.22	-0.27	0.36	0.18	-0.75	0.23	0.12	sgn-U217225	arabidopsis/peptide: At2g29570.1 68409.m03251 proliferating cell nuclear antigen, PCNA -related (evalue: 2e-135, score=479.2) genbank/nr: gi|25005275|emb|CAD56690.1| proliferating cell nuclear antigen [Lycopersicon esculentum] (evalue: 9e-146, score=518.
a10654	1.21	0.17	0.09	1.14	0.46	0.23	-0.16	0.59	0.3	sgn-U235239	-
a10655	2.13	0.15	0.07	1.6	0.41	0.21	0.63	0.85	0.42	sgn-U217255	arabidopsis/peptide: At3g54960.1 68410.m05631 protein disulfide isomerase family similar to protein disulfide isomerase GI:5902592 from [Volvox carteri f. nagariensis], GI:2708314 from Chlamydomonas reinhardtii; contains Pfam profile: PF00085 Thioredoxin (evalue: 6e-62, score=234.2) genbank/nr: gi|7437396|pir||T06724 protein disulfide-isomerase homolog F28P10.60 - Arabidopsis thaliana gi|4678297|…
a10656	1.03	0.18	0.09	0.73	0.11	0.06	-0.1	0.07	0.04	sgn-U215642	arabidopsis/peptide: At3g27460.1 68410.m03145 expressed protein (evalue: 8e-93, score=338.2) genbank/nr: gi|22331369|ref|NP_189382.2| expressed protein [Arabidopsis thaliana] gi|19347735|gb|AAL86293.1| unknown protein [Arabidopsis thaliana] gi|21689749|g
a10657	-0.24	0.83	0.41	0.04	0.71	0.36	0.73	0.39	0.2	sgn-U215368	arabidopsis/peptide: At5g58070.1 68412.m06577 outer membrane lipo protein - like outer membrane lipoprotein, Citrobacter freundii, PIR:I40710 (evalue: 3.5e-80, score=295.4) genbank/nr: gi|15242942|ref|NP_200615.1| outer membrane lipo protein - like [Arab
a10658										sgn-U233913	-
a10659	-0.76	0.26	0.13	-0.08	0.14	0.07	-0.15	0.24	0.12	sgn-U214173	arabidopsis/peptide: At4g11010.1 68411.m01618 nucleoside diphosphate kinase 3 (ndpk3) (evalue: 8.8e-98, score=353.6) genbank/nr: gi|15237018|ref|NP_192839.1| nucleoside diphosphate kinase 3 (ndpk3) [Arabidopsis thaliana] gi|6225753|sp|O49203|NDK3_ARATH N
a1066										sgn-U235887	-
a10660										sgn-U229492	arabidopsis/peptide: At4g22070.1 68411.m02918 WRKY family transcription factor identical to WRKY transcription factor 31 (WRKY31) GI:15990589 from [Arabidopsis thaliana] (evalue: 1e-05, score=46.98) genbank/nr: gi|11357339|pir||T49114 hypothetical protei
a10661	-0.1	0.19	0.1	-0.26	0.25	0.13	0.13	0.34	0.17	sgn-U226223	arabidopsis/peptide: At5g49580.1 68412.m05536 DnaJ protein family contains similarity to S-locus protein 5 GI:6069485 from [Brassica rapa]; contains Pfam profile PF00226 DnaJ domain (evalue: 1.9e-06, score=49.29) genbank/nr: gi|29371958|gb|AAO72705.1| DN
a10662										sgn-U232428	-
a10663	-0.13	0.58	0.29	0.02	0.41	0.2	-0.21	0.29	0.14	sgn-U212739	arabidopsis/peptide: At1g79930.1 68408.m08559 putative heat-shock protein contains Pfam profile: PF00012 Heat shock hsp70 proteins; similar to heat-shock proteins GB:CAA94389, GB:AAD55461 [Arabidopsis thaliana] (evalue: 0, score=755.4) genbank/nr: gi|174
a10664										sgn-U218991	arabidopsis/peptide: At1g61560.1 68408.m06358 seven transmembrane MLO protein family (MLO6) idenctical to membrane protein Mlo6 [Arabidopsis thaliana] gi|14091582|gb|AAK53799; similar to MLO protein SWISS-PROT:P93766, NCBI_gi:1877221 [Hordeum vulgare][Bar
a10665										sgn-U226272	arabidopsis/peptide: At1g50180.1 68408.m05155 disease resistance protein (CC-NBS-LRR class), putative domain signature CC-NBS-LRR exists, suggestive of a disease resistance protein (evalue: 8.8e-31, score=84.73) genbank/nr: gi|15222893|ref|NP_175437.1| d
a10666										sgn-U239457	-
a10667										sgn-U214296	arabidopsis/peptide: At3g16240.1 68410.m01845 delta tonoplast integral protein (delta-TIP) identical to delta tonoplast integral protein (delta-TIP) GB:U39485 [Arabidopsis thaliana] (Plant Cell 8 (4), 587-599 (1996)) (evalue: 2.5e-82, score=248.8) genban
a10668										sgn-U232417	-
a10669				1.44	0.68	0.34	2.29	0.35	0.17	sgn-U219038	arabidopsis/peptide: At3g09790.1 68410.m01046 polyubiquitin (UBQ8) identical to polyubiquitin (ubq8) GI:870793, GB:L05917 [Arabidopsis thaliana] (Genetics 139 (2), 921-939 (1995)) (evalue: 6e-25, score=111.3) genbank/nr: gi|18398638|ref|NP_566357.1| polyubiquitin (UBQ8) [Arabidopsis thaliana] gi|870794|gb|AAA68879.1| polyubiquitin gi|6681339|gb|AAF23256.1| polyubiquitin (ubq8) [Arabidopsis thalia…
a1067	1.17	0.23	0.11	1.14	0.19	0.1				sgn-U226882	arabidopsis/peptide: At5g65660.1 68412.m07473 proline-rich protein-related (evalue: 5e-32, score=134.4) genbank/nr: gi|18424977|ref|NP_569016.1| proline-rich protein-related [Arabidopsis thaliana] gi|21554387|gb|AAM63494.1| unknown [Arabidopsis thaliana]
a10670	-0.74	0.4	0.2	0.19	0.32	0.16	0.05	0.36	0.18	sgn-U216928	arabidopsis/peptide: At3g55610.1 68410.m05705 delta 1-pyrroline-5-carboxylate synthetase B (P5CS B) (P5CS2) identical to SP|P54888 (evalue: 0, score=699.5) genbank/nr: gi|6225817|sp|Q96480|P5CS_LYCES Delta 1-pyrroline-5-carboxylate synthetase (P5CS) [Inc
a10671										sgn-U224710	arabidopsis/peptide: At2g24430.2 68409.m05653 No apical meristem (NAM) protein family contains Pfam PF02365: No apical meristem (NAM) domain; (evalue: 2.5e-50, score=194.9) genbank/nr: gi|15224139|ref|NP_180019.1| No apical meristem (NAM) protein family
a10672	-0.55	0.18	0.09	0.37	0.11	0.05	-0.24	0.6	0.3	sgn-U223581	arabidopsis/peptide: At2g30390.1 68409.m03351 ferrochelatase precusor -related (evalue: 2e-124, score=441.8) genbank/nr: gi|15147828|emb|CAC50871.1| ferrochelatase [Nicotiana tabacum] (evalue: 5e-134, score=478.4)
a10673										sgn-U234380	-
a10674										sgn-U222040
a10675	-0.34	0.35	0.18	-0.38	0.44	0.22	-0.09	0.41	0.21	sgn-U226437	arabidopsis/peptide: At1g53320.1 68408.m05543 F-box containing tubby family protein similar to Tubby related protein 2 (Tubby-like protein 2) (P4-6 protein) (Fragment) (SP:P46686) [Mus musculus]; contains Pfam profile: PF01167: Tub family; contains Pfam P
a10676	2.69	1.13	0.57	3.22	0.67	0.34	2.6	0.18	0.09	sgn-U226976	arabidopsis/peptide: At1g64230.1 68408.m06668 ubiquitin-conjugating enzyme identical or nearly so to Ubiquitin-conjugating enzymes SP|P35132, SP|P35131, SP|P35133 from {Arabidopsis thaliana}; contains Pfam profile PF00179: Ubiquitin-conjugating enzyme (evalue: 4.1e-76, score=280.8) genbank/nr: gi|41052626|dbj|BAD08135.1| ubiquitin-conjugating enzyme [Oryza sativa (japonica cultivar-group)] gi|410…
a10677										sgn-U236562	-
a10678										sgn-U223404	genbank/nr: gi|82307|pir||JQ0956 myb-related protein 306 - garden snapdragon gi|256828|gb|AAB23528.1| Myb oncoprotein homolog {clone 306} [Antirrhinum majus=snapdragons, J1:522, flowers, Peptide, 316 aa] (evalue: 0.002, score=44.28)
a10679	-2.49	0.62	0.31	-3.29	0.6	0.3	-0.97	0.5	0.25	sgn-U227994	arabidopsis/peptide: At5g52250.1 68412.m05860 transducin / WD-40 repeat protein family contains 7 WD-40 repeats (PF00400); similar to photomorphogenesis repressor PnCOP1 (GI:11127996) [Ipomoea nil] (evalue: 1.6e-89, score=326.2) genbank/nr: gi|10176840|dbj|BAB10046.1| contains similarity to photomorphogenesis repressor protein~gene_id:MRO11.23 [Arabidopsis thaliana] (evalue: 1.3e-95, score=351.7)
a1068										sgn-U234812	-
a10680	1.78	0.44	0.22	0.52	0.23	0.11	0.57	0.17	0.08	sgn-U229915
a10681	-0.31	0.57	0.29	-0.35	0.24	0.12	-0.72	0.26	0.13	sgn-U223039	arabidopsis/peptide: At1g02890.1 68408.m00232 expressed protein (evalue: 3.6e-80, score=294.7) genbank/nr: gi|30678418|ref|NP_171788.2| expressed protein [Arabidopsis thaliana] (evalue: 1.3e-78, score=294.7)
a10682										sgn-U226235	arabidopsis/peptide: At1g20160.1 68408.m02274 subtilisin-like serine protease similar to subtilisin-type protease precursor GI:14150446 from [Glycine max] (evalue: 1.2e-46, score=183) genbank/nr: gi|18394832|ref|NP_564107.1| subtilisin-like serine protea
a10683	-0.27	0.09	0.04	-0.68	0.15	0.08	0.2	0.53	0.27	sgn-U218974	arabidopsis/peptide: At1g67940.1 68408.m07118 ABC transporter family protein similar to ABC transporters: GB:BAA77876 [Escherichia coli], GB:P07655 [Escherichia coli]; contains Pfam profile: PF00005 ABC transporter (evalue: 1e-99, score=360.5) genbank/nr
a10684	0.1	0.4	0.2	0.34	0.3	0.15	0.54	1.13	0.57	sgn-U222898	arabidopsis/peptide: At3g21810.1 68410.m02493 expressed protein (evalue: 2.3e-13, score=72.4) genbank/nr: gi|18403162|ref|NP_566691.1| expressed protein [Arabidopsis thaliana] gi|16649059|gb|AAL24381.1| Unknown protein [Arabidopsis thaliana] gi|22136226|
a10685	2.62	0.22	0.11	0.15	0.3	0.15	1.24	0.24	0.12	sgn-U212900	arabidopsis/peptide: At4g27280.1 68411.m03564 calcium-binding EF-hand family protein similar to EF-hand Ca2+-binding protein CCD1 [Triticum aestivum] GI:9255753; contains INTERPRO:IPR002048 calcium-binding EF-hand domain (evalue: 5.6e-33, score=138.3) genbank/nr: gi|15237043|ref|NP_194458.1| calcium-binding EF-hand family protein [Arabidopsis thaliana] gi|7486809|pir||T05752 hypothetical protein …
a10686	-0.52	0.19	0.1	0.53	0.07	0.03	0.2	0.21	0.1	X59948	L.esculentum mRNA for phytoene desaturase
a10687	-0.37	0.16	0.08	-0.12	0.29	0.14	-0.49	0.14	0.07	sgn-U217267	arabidopsis/peptide: At4g23740.1 68411.m03116 leucine-rich repeat transmembrane protein kinase, putative receptor-like protein kinase - Arabidopsis thaliana RKL1, PID:g4008006 (evalue: 3e-111, score=399.1) genbank/nr: gi|15236593|ref|NP_194105.1| leucine
a10688				0.43	0.43	0.21				sgn-U236056	-
a10689	0.52	0.52	0.26	0.61	0.21	0.11	0.21	0.39	0.2	sgn-U221877	arabidopsis/peptide: At3g16990.1 68410.m01954 seed maturation protein -related similar to seed maturation protein (PM36) GB:AAD51624 [Glycine max] (evalue: 8.5e-82, score=300.4) genbank/nr: gi|5802242|gb|AAD51624.1| seed maturation protein PM36 [Glycine
a1069	-1.11	0.91	0.46	0.02	0.35	0.17	0.31	0.42	0.21	sgn-U216194	arabidopsis/peptide: At1g12250.1 68408.m01277 chloroplast lumen pentapeptide protein, putative gi:15221255 (Arabidopsis thaliana); gi|14334898|gb|AAK59627.1 (evalue: 5.6e-93, score=337.8) genbank/nr: gi|14334898|gb|AAK59627.1| unknown protein [Arabidops
a10690										sgn-U217778	arabidopsis/peptide: At1g49390.1 68408.m05070 oxidoreductase, 2OG-Fe(II) oxygenase family similar to flavonol synthase GI:311658 from [Petunia hybrida], leucoanthocyanidin dioxygenase [Malus domestica][SP|P51091]; contains PF03171 2OG-Fe(II) oxygenase sup
a10691										sgn-U232429	-
a10692	-2.82	0.37	0.18	-1.77	0.44	0.22	-1.09	0.54	0.27	sgn-U223631	arabidopsis/peptide: At5g43630.1 68412.m04808 expressed protein (evalue: 1.7e-15, score=79.72) genbank/nr: gi|15239925|ref|NP_199176.1| expressed protein [Arabidopsis thaliana] gi|10178202|dbj|BAB11626.1| gene_id:K9D7.13~unknown protein [Arabidopsis thaliana] gi|28393193|gb|AAO42027.1| unknown protein [Arabidopsis thaliana] gi|28973589|gb|AAO64119.1| unknown protein [Arabidopsis thaliana] (evalue…
a10693										X52327	pBluescript II KS(+) vector DNA, phagemid excised from lambda ZAPII
a10694										sgn-U237688	-
a10695	-0.34	0.29	0.15	0.05	0.16	0.08	0.2	0.34	0.17	sgn-U215795	arabidopsis/peptide: At2g28190.1 68409.m03098 copper/zinc superoxide dismutase (CSD2) identical to GP:3273753:AF061519 (evalue: 2e-73, score=271.9) genbank/nr: gi|33327349|gb|AAQ09007.1| superoxidase dismutase [Lycopersicon esculentum] (evalue: 7e-101, s
a10696	1.2	0.87	0.44	1.48	0.57	0.29	1.74	0.15	0.07	sgn-U241613	-
a10697	-1.44	1.09	0.55				-1.13	0.37	0.18	sgn-U212692	arabidopsis/peptide: At3g13400.1 68410.m01512 pectinesterase (pectin methylesterase) family similar to pectinesterase [Lycopersicon esculentum][GI:1944575]; similar to pollen-specific BP10 protein [SP|Q00624][Brassica napus]; contains Pfam profile: PF0039
a10698	-0.28	0.34	0.17	-0.28	0.3	0.15	0.3	0.25	0.13	sgn-U217875	arabidopsis/peptide: At5g25280.2 68412.m08120 serine-rich protein (evalue: 5e-42, score=167.5) genbank/nr: gi|15238753|ref|NP_197910.1| serine-rich protein [Arabidopsis thaliana] gi|30689801|ref|NP_851072.1| serine-rich protein [Arabidopsis thaliana] gi|
a10699	0.46	0.42	0.21	0.78	0.39	0.2				sgn-U225273	arabidopsis/peptide: At5g51130.1 68412.m05730 expressed protein contains similarity to unknown protein (pir||T26512) (evalue: 1.8e-53, score=206.1) genbank/nr: gi|18423241|ref|NP_568752.1| expressed protein [Arabidopsis thaliana] (evalue: 6.7e-52, score=
a107										sgn-U215298	arabidopsis/peptide: At2g28390.1 68409.m03122 expressed protein (evalue: 9.2e-27, score=117.1) genbank/nr: gi|18401727|ref|NP_029426.1| expressed protein [Arabidopsis thaliana] gi|15983791|gb|AAL10492.1| At2g28390/T1B3.9 [Arabidopsis thaliana] gi|2019773
a1070				-0.05	0.74	0.37				sgn-U230900	arabidopsis/peptide: At5g53770.1 68412.m06046 expressed protein contains similarity to topoisomerase-related function protein (evalue: 2.7e-70, score=260.8) genbank/nr: gi|18423551|ref|NP_568798.1| expressed protein [Arabidopsis thaliana] gi|27754278|gb|
a10700				0.76	0.91	0.46	1.52	0.28	0.14	sgn-U224924	arabidopsis/peptide: At3g24520.1 68410.m02813 heat shock transcription factor family contains Pfam profile: PF00447 HSF-type DNA-binding domain (evalue: 3.7e-73, score=271.6) genbank/nr: gi|15230127|ref|NP_189095.1| heat shock transcription factor family
a10701	0.95	0.17	0.09	2.7	0.53	0.26	1.69	0.56	0.28	sgn-U227196	arabidopsis/peptide: At2g36250.2 68415.m04450 chloroplast division protein FtsZ (FtsZ2-1) identical to chloroplast division protein AtFtsZ2-1 [Arabidopsis thaliana] GI:15636809, plastid division protein FtsZ [Arabidopsis thaliana] GI:14195704 (evalue: 1.1e-28, score=123.2) genbank/nr: gi|14787784|emb|CAC44257.1| FtsZ-like protein [Nicotiana tabacum] (evalue: 1.6e-57, score=224.2)
a10702										sgn-U240308	-
a10703	0.59	0.2	0.1	0.06	0.17	0.08	0.65	0.42	0.21	sgn-U221697	arabidopsis/peptide: At1g69330.1 68408.m07297 C3HC4-type zinc finger protein family contains Pfam profile: PF00097 zinc finger, C3HC4 type (RING finger) (evalue: 1.3e-41, score=166) genbank/nr: gi|21594048|gb|AAM65966.1| unknown [Arabidopsis thaliana] (e
a10704										sgn-U233884	-
a10705	-0.3	0.42	0.21	-0.29	0.28	0.14	0.05	0.22	0.11	sgn-U215591	arabidopsis/peptide: At5g50370.1 68412.m05629 adenylate kinase (evalue: 3e-115, score=411.8) genbank/nr: gi|585338|sp|Q08480|KADB_ORYSA ADENYLATE KINASE B (ATP-AMP TRANSPHOSPHORYLASE) gi|391879|dbj|BAA01181.1| adenylate kinase-b [Oryza sativa] (evalue: 4
a10706	0.03	0.41	0.2	-0.07	1.01	0.5	0.01	1.01	0.51	sgn-U222557	arabidopsis/peptide: At5g65540.1 68412.m07461 expressed protein (evalue: 2.5e-27, score=118.6) genbank/nr: gi|8978282|dbj|BAA98173.1| unnamed protein product [Arabidopsis thaliana] (evalue: 8.6e-26, score=118.6)
a10707										sgn-U240802	-
a10708	-0.15	0.35	0.17	-0.03	0.2	0.1	0.58	0.38	0.19	sgn-U214197	arabidopsis/peptide: At3g02420.1 68410.m00206 expressed protein (evalue: 7e-136, score=480.7) genbank/nr: gi|18396183|ref|NP_566171.1| expressed protein [Arabidopsis thaliana] gi|6957705|gb|AAF32449.1| unknown protein [Arabidopsis thaliana] gi|14190451|g
a10709	-0.84	0.2	0.1	-0.5	0.13	0.07	0.11	0.22	0.11	sgn-U233954	-
a1071										sgn-U219211	arabidopsis/peptide: At1g80340.1 68408.m08612 gibberellin 3-beta-dioxygenase (gibberellin 3 beta-hydroxylase) (GA4H) nearly identical to gibberellin 3 beta-hydroxylase GI:3982753 GB:AAC83647 [Arabidopsis thaliana] (evalue: 3.5e-58, score=221.1) genbank/n
a10710	0.12	1.23	0.62	0.51	0.4	0.2	0.54	0.28	0.14	sgn-U225264	arabidopsis/peptide: At5g05200.1 68412.m00512 expressed protein contains similarity to unknown protein (pir||D70614) (evalue: 2.2e-59, score=225.3) genbank/nr: gi|18414821|ref|NP_568150.1| expressed protein [Arabidopsis thaliana] gi|13605575|gb|AAK32781.
a10711	1.01	0.76	0.38	0.09	0.26	0.13	0.09	0.24	0.12	sgn-U221549	arabidopsis/peptide: At2g45910.1 68409.m05160 protein kinase family contains Pfam profile: PF00069 Eukaryotic protein kinase domain (evalue: 9e-135, score=476.9) genbank/nr: gi|30690163|ref|NP_182115.2| protein kinase family [Arabidopsis thaliana] (evalu
a10712	-1.32	0.42	0.21	-0.92	0.18	0.09	-0.39	0.27	0.14	sgn-U217732	arabidopsis/peptide: At3g58630.1 68410.m06041 expressed protein hypothetical protein F9F8.9 - Arabidopsis thaliana, EMBL:AC009991 (evalue: 4.9e-32, score=135.2) genbank/nr: gi|18149189|dbj|BAB83610.1| 6b-interacting protein 1 [Nicotiana tabacum] (evalue:
a10713										sgn-U225704	arabidopsis/peptide: At4g33495.1 68411.m04325 expressed protein (evalue: 2.2e-65, score=245) genbank/nr: gi|22329123|ref|NP_680759.1| expressed protein [Arabidopsis thaliana] (evalue: 7.4e-64, score=245)
a10714	-1.01	0.29	0.14	-0.19	0.06	0.03	-0.49	0.19	0.09	sgn-U214502	arabidopsis/peptide: At5g23940.1 68412.m02574 hydroxycinnamoyl benzoyltransferase-related similar to anthranilate N-hydroxycinnamoyl/benzoyltransferase, Dianthus caryophyllus [gi:2239091]; contains Pfam transferase family domain PF002458 (evalue: 7e-157,
a10715	0.52	0.34	0.17	0.34	0.66	0.33	-0.18	0.41	0.21	sgn-U213131	arabidopsis/peptide: At5g09810.1 68412.m01049 ACTIN 2/7 (sp|P53492) (evalue: 0, score=748.8) genbank/nr: gi|11276970|pir||T51182 actin [imported] - Malva pusilla gi|5230841|gb|AAD41039.1| actin [Malva pusilla] (evalue: 0, score=752.7)
a10716							-0.11	0.26	0.13	sgn-U225608	arabidopsis/peptide: At2g21050.1 68409.m02264 amino acid permease, putative similar to AUX1 [Arabidopsis thaliana] GI:1531758; contains Pfam profile PF01490: Transmembrane amino acid transporter protein (evalue: 5e-152, score=533.5) genbank/nr: gi|152264
a10717										sgn-U224250
a10718	-0.37	0.21	0.11	0.43	0.29	0.14	0.32	0.24	0.12	sgn-U217062	arabidopsis/peptide: At3g07640.1 68410.m00831 expressed protein (evalue: 7.6e-55, score=211.1) genbank/nr: gi|18398015|ref|NP_566314.1| expressed protein [Arabidopsis thaliana] gi|21618049|gb|AAM67099.1| unknown [Arabidopsis thaliana] (evalue: 2.8e-53, s
a10719										sgn-U239998	-
a1072										sgn-U232672	-
a10720										sgn-U227772	arabidopsis/peptide: At1g56120.1 68408.m05904 wall-associated kinase 2 -related similar to receptor-like serine/threonine kinase GB:AAC50043 GI:2465923 from [Arabidopsis thaliana] (evalue: 6.6e-76, score=281.2) genbank/nr: gi|37535472|ref|NP_922038.1| p
a10721										sgn-U216071	arabidopsis/peptide: At1g15710.1 68408.m01701 embryo abundance protein (EMB20) -related similar to embryo abundance protein (EMB20) GI:1350503 from [Picea glauca] (evalue: 2e-102, score=369.8) genbank/nr: gi|15218283|ref|NP_173023.1| embryo abundance pro
a10722	-1.09	0.19	0.09	-0.86	0.18	0.09	-0.04	0.11	0.06	sgn-U224128	arabidopsis/peptide: At1g09060.2 68414.m01011 transcription factor jumonji (jmjC) domain-containing protein contains Pfam domain, PF02373: jmjC domain (evalue: 1.3e-35, score=146.4) genbank/nr: gi|30680933|ref|NP_172380.2| expressed protein [Arabidopsis
a10723	0.5	0.13	0.06	1.29	0.25	0.13	0.7	0.14	0.07	sgn-U215715	arabidopsis/peptide: At4g30620.1 68411.m03966 expressed protein hypothetical protein - Arabidopsis thaliana,PID:g3738329 (evalue: 3e-55, score=211.8) genbank/nr: gi|15234797|ref|NP_194791.1| expressed protein [Arabidopsis thaliana] gi|25407667|pir||C8535
a10724	-1.96	0.23	0.11	-3	0.35	0.17	-1.57	0.58	0.29	Control-4
a10725	-1.98	0.16	0.08	-2.81	0.29	0.15	-1.72	0.68	0.34	Control-4
a10726	-1.94	0.18	0.09	-2.82	0.49	0.24	-1.84	0.33	0.16	Control-4
a10727	-1.91	0.29	0.15	-2.65	0.32	0.16	-1.66	0.67	0.34	Control-4
a10728										Control-2
a10729										Control-2
a1073										sgn-U214670	arabidopsis/peptide: At3g11340.1 68410.m01247 glycosyltransferase family contains Pfam profile: PF00201 UDP-glucoronosyl and UDP-glucosyl transferase (evalue: 2.1e-45, score=179.1) genbank/nr: gi|629669|pir||S39507 glucuronosyl transferase homolog, ripen
a10730										Control-2
a10731										Control-2
a10732	0.85	0.54	0.27	0.57	0.63	0.31	-2.95	0.15	0.08	sgn-U212733	arabidopsis/peptide: At1g15820.1 68408.m01712 chlorophyll a/b-binding protein Lhcb6 nearly identical to Lhcb6 protein [Arabidopsis thaliana] GI:4741960; contains Pfam profile PF00504: Chlorophyll A-B binding protein (evalue: 1e-115, score=412.5) genbank/nr: gi|115833|sp|P27524|CB4A_LYCES Chlorophyll A-B binding protein CP24 10A, chloroplast precursor (CAB-10A) (LHCP) gi|100195|pir||S11877 chlorop…
a10733										sgn-U227621	arabidopsis/peptide: At4g11130.1 68411.m01632 RNA-directed RNA polymerase -related RNA-directed RNA polymerase - Nicotiana tabacum, PID:e1363996 (evalue: 3.7e-99, score=357.5) genbank/nr: gi|15237051|ref|NP_192851.1| RNA-directed RNA polymerase -related
a10734										sgn-U222554	genbank/nr: gi|26991987|ref|NP_747412.1| conserved hypothetical protein [Pseudomonas putida KT2440] gi|24987119|gb|AAN70876.1| conserved hypothetical protein [Pseudomonas putida KT2440] (evalue: 0, score=780.8)
a10735	-0.27	0.55	0.28	0.2	0.22	0.11	-0.27	0.44	0.22	sgn-U222697	arabidopsis/peptide: At3g11960.1 68410.m06798 expressed protein similar to hypothetical protein GB:AAF23212 GI:6671952 from (Arabidopsis thaliana) (evalue: 2e-131, score=465.7) genbank/nr: gi|30681985|ref|NP_850565.1| cleavage and polyadenylation specifi
a10736										sgn-U239596	-
a10737	-0.72	0.19	0.09	-0.27	0.22	0.11	-0.18	0.33	0.16	sgn-U223933	arabidopsis/peptide: At5g65930.1 68412.m08099 kinesin-like calmodulin-binding protein identical to kinesin-like protein GI:2224925 from [Arabidopsis thaliana] (evalue: 3.6e-71, score=264.6) genbank/nr: gi|7489245|pir||T07397 kinesin heavy chain-like prot
a10738	3.31	0.66	0.33	1.65	0.73	0.36	2.17	0.22	0.11	sgn-U213615	arabidopsis/peptide: At2g33830.2 68409.m05441 auxin-regulated protein (evalue: 2.4e-16, score=81.26) genbank/nr: gi|45738252|gb|AAS75891.1| auxin-repressed protein [Solanum virginianum] (evalue: 1.4e-23, score=112.1)
a10739										sgn-U226746
a1074				5.68	1.11	0.55				sgn-U232973	-
a10740							0.85	0.35	0.18	sgn-U228962	arabidopsis/peptide: At2g38250.1 68409.m04249 GT-1-related transcription factor (evalue: 9.9e-25, score=110.5) genbank/nr: gi|38344145|emb|CAD41865.2| OSJNBa0041A02.12 [Oryza sativa (japonica cultivar-group)] (evalue: 6.7e-38, score=159.5)
a10741	1.32	0.66	0.33	0.45	0.74	0.37	0.94	0.91	0.46	sgn-U214146	arabidopsis/peptide: At4g38900.2 68411.m05433 bZIP protein vsf-1 protein, Lycopersicon esculentum, PIR2:S52203 (evalue: 1.1e-54, score=193.7) genbank/nr: gi|30692108|ref|NP_849520.1| bZIP protein [Arabidopsis thaliana] gi|23297471|gb|AAN12977.1| unknown
a10742										sgn-U221529	arabidopsis/peptide: At3g17510.1 68410.m02015 CBL-interacting protein kinase 1 identical to CBL-interacting protein kinase 1 [Arabidopsis thaliana] gi|11066952|gb|AAG28776 (evalue: 1.2e-68, score=256.1) genbank/nr: gi|9294138|dbj|BAB02040.1| serine/threo
a10743							-0.28	0.8	0.4	sgn-U228377	arabidopsis/peptide: At2g46020.2 68415.m05725 transcription regulatory protein SNF2, putative similar to SP|P22082 Transcription regulatory protein SNF2 (SWI/SNF complex component SNF2) {Saccharomyces cerevisiae}; contains Pfam profiles PF00271: Helicase
a10744										sgn-U215150	arabidopsis/peptide: At2g28000.1 68409.m03072 RuBisCO subunit binding-protein alpha subunit/60 kDa chaperonin alpha subunit identical to SWISS-PROT:P21238- RuBisCO subunit binding-protein alpha subunit, chloroplast precursor (60 kDa chaperonin alpha subun
a10745										sgn-U218455	arabidopsis/peptide: At5g53130.1 68412.m05969 cyclic nucleotide-regulated ion channel (CNGC1) almost identical to cyclic nucleotide-regulated ion channel 1 pir:T51354, GI:11357236 from [Arabidopsis thaliana] (evalue: 1.1e-65, score=206.5) genbank/nr: gi|
a10746										NM_004048	Homo sapiens beta-2-microglobulin (B2M), mRNA
a10747	0.61	0.21	0.11	-0.02	0.1	0.05	0.8	0.39	0.19	sgn-U234274	-
a10748										sgn-U231854	arabidopsis/peptide: At5g20480.1 68412.m02231 leucine-rich repeat transmembrane protein kinase, putative protein kinase Xa21, Oryza sativa, PIR:A57676 (evalue: 3.3e-39, score=158.3) genbank/nr: gi|34899546|ref|NP_911119.1| putative protein kinase Xa21 [O
a10749	-0.08	0.39	0.19	-0.09	0.32	0.16				sgn-U234630	-
a1075										sgn-U242870	-
a10750	0.74	0.27	0.13	1.51	0.22	0.11	0.45	0.23	0.11	sgn-U236212	-
a10751	1.12	0.13	0.06	0.11	0.22	0.11	0.63	0.21	0.1	sgn-U217643	arabidopsis/peptide: At5g01710.1 68412.m00080 expressed protein putative protein F4P12.100 - Arabidopsis thaliana, EMBL:AL132966 (evalue: 1.3e-94, score=343.6) genbank/nr: gi|15241038|ref|NP_195791.1| expressed protein [Arabidopsis thaliana] gi|11357829|
a10752	-0.07	0.34	0.17	-0.37	0.29	0.14	0.15	0.45	0.22	sgn-U219650	arabidopsis/peptide: At5g23590.1 68412.m02537 DnaJ protein family low similarity to SP|P39101 CAJ1 protein Saccharomyces cerevisiae; contains Pfam profile PF00226 DnaJ domain (evalue: 8.9e-46, score=179.9) genbank/nr: gi|8809700|dbj|BAA97241.1| dbj|BAA91
a10753	-0.43	0.04	0.02	-0.15	0.26	0.13	-0.31	0.09	0.05	sgn-U216322	arabidopsis/peptide: At3g56150.1 68410.m05763 PROBABLE EUKARYOTIC TRANSLATION INITIATION FACTOR 3 SUBUNIT 8 (evalue: 2.5e-74, score=275.8) genbank/nr: gi|15228840|ref|NP_191174.1| PROBABLE EUKARYOTIC TRANSLATION INITIATION FACTOR 3 SUBUNIT 8 [Arabidopsis
a10754	1.38	0.2	0.1	1.29	0.26	0.13	0.88	0.07	0.03	sgn-U223279
a10755										sgn-U238080	-
a10756										BC011786	Homo sapiens putative insulin-like growth factor II associated protein, mRNA(cDNA clone MGC:19839 IMAGE:4100006), complete cds
a10757										sgn-U220623	arabidopsis/peptide: At5g20240.1 68412.m02206 PISTILLATA, MADS-box protein (evalue: 3.6e-07, score=50.83) genbank/nr: gi|729976|sp|Q07474|MAD2_PETHY Floral homeotic protein PMADS 2 gi|322775|pir||S31707 floral homeotic protein pmads2 - garden petunia gi|
a10758										sgn-U239165	-
a10759										sgn-U218023	genbank/nr: gi|5081555|gb|AAD39439.1| PHAP2A protein [Petunia x hybrida] (evalue: 5.5e-64, score=215.7)
a1076	-0.28	3.91	1.96	0.24	0.9	0.45				sgn-U216803	arabidopsis/peptide: At3g22320.1 68410.m02560 DNA-directed RNA polymerase (RNA polymerase), putative similar to SP|P19388 DNA-directed RNA polymerase II 23 kDa polypeptide (EC 2.7.7.6) {Homo sapiens}; contains Pfam profiles PF03871: RNA polymerase Rpb5 N-
a10760										sgn-U230413	arabidopsis/peptide: At5g58350.1 68412.m06608 protein kinase family contains protein kinase domain, Pfam:PF00069 (evalue: 3.6e-24, score=108.2) genbank/nr: gi|15237174|ref|NP_200643.1| protein kinase family [Arabidopsis thaliana] gi|8777336|dbj|BAA96926.
a10761	2.07	0.38	0.19	1.51	0.11	0.06	1.42	0.07	0.04	sgn-U216383	arabidopsis/peptide: At3g10985.1 68416.m01326 wound-responsive protein-related similar to SP|P20144 Wound-induced protein 1 {Solanum tuberosum} (evalue: 7.3e-27, score=117.5) genbank/nr: gi|139780|sp|P20144|WUN1_SOLTU WOUND-INDUCED PROTEIN 1 gi|82293|pir||JQ0398 wun1 protein - potato (evalue: 1.3e-51, score=204.9)
a10762										sgn-U220382	genbank/nr: gi|34895012|ref|NP_908831.1| putative polyprotein [Oryza sativa (japonica cultivar-group)] gi|15623955|dbj|BAB68011.1| putative polyprotein [Oryza sativa (japonica cultivar-group)] (evalue: 4.1e-17, score=79.72)
a10763	-0.74	0.46	0.23				0.37	0.13	0.07	sgn-U224782
a10764	2.01	0.56	0.28	-0.61	0.49	0.25	1.67	0.26	0.13	sgn-U217330	arabidopsis/peptide: At3g16720.1 68410.m01922 RING zinc finger protein -related similar to RING-H2 zinc finger protein ATL6 GB:AAD33584 from [Arabidopsis thaliana] (evalue: 5.7e-53, score=205.3) genbank/nr: gi|15228302|ref|NP_188294.1| RING zinc finger protein -related [Arabidopsis thaliana] gi|11994627|dbj|BAB02764.1| RING zinc finger protein-like [Arabidopsis thaliana] gi|17065578|gb|AAL32943.1…
a10765	0.2	0.2	0.1	-1.36	0.35	0.18	-0.92	0.25	0.13	sgn-U221331	arabidopsis/peptide: At1g55290.1 68408.m05791 oxidoreductase, 2OG-Fe(II) oxygenase family similar to GI:5924383 from [Daucus carota]; contains PF03171 2OG-Fe(II) oxygenase superfamily domain (evalue: 1.3e-39, score=159.8) genbank/nr: gi|15222690|ref|NP_1
a10766										sgn-U219991	genbank/nr: gi|7486787|pir||T05068 hypothetical protein M3E9.210 - Arabidopsis thaliana >gi|3046704|emb|CAA18234.1| putative protein [Arabidopsis thaliana] >gi|7269488|emb|CAB79491.1| putative protein [Arabidopsis thaliana] (evalue: 0.00053, score=45.05)
a10767	1.32	0.42	0.21	2.2	0.33	0.16	1.17	0.12	0.06	sgn-U216863	arabidopsis/peptide: At3g28050.1 68410.m03212 nodulin MtN21 family protein similar to MtN21 [Medicago truncatula] GI:2598575; contains Pfam profile PF00892: Integral membrane protein (evalue: 1e-111, score=400.6) genbank/nr: gi|18405635|ref|NP_566831.1| nodulin MtN21 family protein [Arabidopsis thaliana] gi|13937165|gb|AAK50076.1| AT3g28050/MMG15_6 [Arabidopsis thaliana] gi|22137010|gb|AAM91350.1…
a10768	0.07	0.13	0.07	-0.03	0.14	0.07	-0.05	0.05	0.02	sgn-U213473	arabidopsis/peptide: At3g56940.1 68410.m05851 leucine zipper-containing protein AT103 (evalue: 0, score=658.7) genbank/nr: gi|38503523|gb|AAR20445.2| putative leucine zipper protein [Gossypium hirsutum] (evalue: 0, score=662.5)
a10769	0.28	0.31	0.16	-0.28	0.34	0.17	-1.13	0.38	0.19	sgn-U213682	arabidopsis/peptide: At5g53120.3 68412.m07966 spermidine synthase (evalue: 1.1e-08, score=56.22) genbank/nr: gi|33150481|gb|AAP97136.1| putative spermine synthase [Lycopersicon esculentum] (evalue: 3.3e-18, score=92.82)
a1077	4.39	0.66	0.33	1.42	0.48	0.24				sgn-U223726	arabidopsis/peptide: At3g11690.1 68410.m01290 expressed protein (evalue: 7.5e-06, score=46.21) genbank/nr: gi|18399317|ref|NP_566397.1| expressed protein [Arabidopsis thaliana] gi|6041821|gb|AAF02136.1| unknown protein [Arabidopsis thaliana] (evalue: 0.00013, score=46.21)
a10770										sgn-U220980	arabidopsis/peptide: At1g08620.1 68408.m00862 expressed protein similar to hypothetical protein GB:CAB45806 (evalue: 2e-169, score=592) genbank/nr: gi|25407050|pir||G86218 protein F22O13.10 [imported] - Arabidopsis thaliana gi|9802555|gb|AAF99757.1| F22O
a10771	-0.35	0.24	0.12	-0.16	0.46	0.23	-0.33	0.13	0.06	sgn-U221898	arabidopsis/peptide: At2g31600.1 68409.m03499 hypothetical protein (evalue: 2.4e-58, score=223) genbank/nr: gi|42569523|ref|NP_180718.2| expressed protein [Arabidopsis thaliana] >gi|30267817|gb|AAP21689.1| hypothetical protein [Arabidopsis thaliana] (ev
a10772										sgn-U220854	arabidopsis/peptide: At5g62930.1 68412.m07141 GDSL-motif lipase/hydrolase protein similar to SP|P41734 Isoamyl acetate-hydrolyzing esterase (EC 3.1.-.-) {Saccharomyces cerevisiae}; contains Pfam profile PF00657: Lipase/Acylhydrolase with GDSL-like motif
a10773	0.79	0.58	0.29	1.78	0.62	0.31	1.18	0.38	0.19	sgn-U217107	arabidopsis/peptide: At3g45010.1 68410.m04491 serine carboxypeptidase III, putative similar to serine carboxypeptidase III from Oryza sativa SP|P37891, Matricaria chamomilla GI:6960455, Hordeum vulgare SP|P21529, Triticum aestivum SP|P11515; contains Pfam profile PF0450 serine carboxypeptidase (evalue: 1.4e-99, score=359.4) genbank/nr: gi|6960455|gb|AAD42963.2| serine carboxypeptidase precursor […
a10774	0.73	0.63	0.32	-0.61	0.51	0.26	-1.65	0.24	0.12	sgn-U220091	arabidopsis/peptide: At2g02240.1 68415.m00162 F-box family protein / SKP1 interacting partner 3-related (evalue: 8.7e-49, score=190.7) genbank/nr: gi|42570651|ref|NP_973399.1| F-box family protein / SKP1 interacting partner 3-related [Arabidopsis thaliana] (evalue: 3.3e-47, score=190.7)
a10775	-0.1	0.38	0.19	-0.05	0.38	0.19	-0.49	0.12	0.06	sgn-U239671	-
a10776	1.73	0.31	0.16	1.41	0.2	0.1	0.43	0.32	0.16	sgn-U220965	arabidopsis/peptide: At3g07990.1 68410.m00881 serine carboxypeptidase -related similar to serine carboxypeptidase II (CP-MII) GB:CAA70815 [Hordeum vulgare] (evalue: 5.5e-82, score=300.8) genbank/nr: gi|15231911|ref|NP_187456.1| serine carboxypeptidase -related [Arabidopsis thaliana] gi|6648211|gb|AAF21209.1| putative serine carboxypeptidase II [Arabidopsis thaliana] (evalue: 2e-80, score=300.8)
a10777										sgn-U234306	-
a10778										sgn-U217817	arabidopsis/peptide: At4g37850.1 68411.m04872 bHLH protein family contains Pfam profile: PF00010 helix-loop-helix DNA-binding domain (evalue: 1.5e-47, score=188) genbank/nr: gi|7488716|pir||T06329 symbiotic ammonium transport protein SAT1 - soybean gi|33
a10779	0.25	0.33	0.16	-0.2	0.28	0.14	0.59	0.1	0.05	sgn-U214316	arabidopsis/peptide: At4g05320.4 68411.m05204 polyubiquitin UBQ10/SEN3 senescence-associated protein; identical to GI:870791 (evalue: 0, score=794.7) genbank/nr: gi|421929|pir||S34285 polyubiquitin - tomato gi|312160|emb|CAA51679.1| ubiquitin [Lycopersic
a1078	-0.53	1.35	0.68	-0.3	0.53	0.26				sgn-U232641	-
a10780										sgn-U242452	-
a10781	0.29	0.38	0.19	-0.3	0.14	0.07	-0.34	0.47	0.23	sgn-U231488	arabidopsis/peptide: At3g57420.1 68410.m05906 expressed protein unknown protein - Arbidopsis thaliana, EMBL:AC002339 (evalue: 8.8e-69, score=257.3) genbank/nr: gi|15230300|ref|NP_191301.1| expressed protein [Arabidopsis thaliana] gi|11358422|pir||T46178
a10782	0.45	0.61	0.31	1.69	0.53	0.26	-0.24	0.68	0.34	sgn-U218724	arabidopsis/peptide: At5g57050.1 68412.m06448 protein phosphatase 2C, ABI2 (evalue: 1.8e-27, score=120.9) genbank/nr: gi|15242022|ref|NP_200515.1| protein phosphatase 2C, ABI2 [Arabidopsis thaliana] gi|3914239|sp|O04719|P2C2_ARATH Protein phosphatase 2C ABI2 (PP2C) (Abscisic acid-insensitive 2) gi|1945140|emb|CAA70163.1| ABI2 protein phosphatase 2C [Arabidopsis thaliana] gi|1945142|emb|CAA70162.1…
a10783	0.49	0.65	0.32	0.03	0.53	0.26	0.93	0.61	0.3	sgn-U225548	arabidopsis/peptide: At1g34750.1 68408.m03925 protein phosphatase 2C (PP2C), putative similar to GB:AAD17805 from (Lotus japonicus) (Proc. Natl. Acad. Sci. U.S.A. 96 (4), 1738-1743 (1999)) (evalue: 2e-116, score=416.4) genbank/nr: gi|15218759|ref|NP_1747
a10784	0.06	0.44	0.22	0.16	0.21	0.1	-0.56	0.48	0.24	sgn-U238398	-
a10785										sgn-U240527	-
a10786	-1.67	0.5	0.25	0.04	0.27	0.13	-0.84	0.06	0.03	sgn-U218673	arabidopsis/peptide: At4g00370.1 68411.m00049 expressed protein (evalue: 0, score=640.2) genbank/nr: gi|30678625|ref|NP_567175.2| expressed protein [Arabidopsis thaliana] gi|26451814|dbj|BAC43000.1| unknown protein [Arabidopsis thaliana] gi|32306495|gb|AAP78931.1| At4g00370 [Arabidopsis thaliana] (evalue: 0, score=640.2)
a10787										sgn-U228248	arabidopsis/peptide: At5g39785.2 68412.m07871 expressed protein (evalue: 1.1e-07, score=53.53) genbank/nr: gi|48057669|gb|AAT39968.1| hypothetical protein [Solanum demissum] (evalue: 3.3e-95, score=349.4)
a10788	-0.39	0.13	0.06	-0.34	0.08	0.04	-0.34	0.33	0.16	sgn-U221427	arabidopsis/peptide: At3g27860.1 68410.m03186 PWWP domain protein (evalue: 2.9e-17, score=85.5) genbank/nr: gi|15232277|ref|NP_189424.1| PWWP domain protein [Arabidopsis thaliana] gi|11994491|dbj|BAB02532.1| gb|AAF23297.1~gene_id:K16N12.8~similar to unkn
a10789	-1.09	0.47	0.23	-1.08	0.27	0.14				sgn-U216229	arabidopsis/peptide: At2g17975.1 68409.m01883 zinc finger protein -related temporary automated functional assignment (evalue: 9.6e-36, score=92.43) genbank/nr: gi|15227939|ref|NP_179388.1| zinc finger protein -related [Arabidopsis thaliana] gi|7486984|pi
a1079										sgn-U237426	-
a10790	0.06	0.47	0.24	-0.27	0.29	0.15	-0.76	0.11	0.05	sgn-U216987	arabidopsis/peptide: At2g44520.1 68409.m05001 UbiA prenyltransferase family similar to SP|Q12887 Protoheme IX farnesyltransferase, mitochondrial precursor (EC 2.5.1.-) (Heme O synthase) {Homo sapiens}, SP|P21592 COX10 {Saccharomyces cerevisiae} (evalue:
a10791							1.09	0.3	0.15	sgn-U219320	arabidopsis/peptide: At1g74170.1 68408.m07886 leucine rich repeat protein family contains leucine rich-repeat (LRR) domains Pfam:PF00560, INTERPRO:IPR001611; similar to Cf-2.2 [Lycopersicon pimpinellifolium] gi|1184077|gb|AAC15780 (evalue: 8.9e-94, score
a10792	-0.94	0.2	0.1	-0.5	0.2	0.1	-0.01	0.19	0.1	sgn-U219134	arabidopsis/peptide: At1g27760.2 68408.m08920 expressed protein similar to unknown protein GB:AAF24950 GI:6693024 from [Arabidopsis thaliana] (evalue: 8e-103, score=371.3) genbank/nr: gi|42570214|ref|NP_849715.2| interferon-related developmental regulato
a10793										sgn-U241975	-
a10794	0.07	0.25	0.13	0.17	0.21	0.11	0.18	0.12	0.06	sgn-U219093	arabidopsis/peptide: At3g59580.1 68410.m06144 RWP-RK domain containing protein similar to nodule inception protein [Lotus japonicus] GI:6448579; contains Pfam profile: PF02042 RWP-RK domain (evalue: 1.6e-83, score=307) genbank/nr: gi|33468532|emb|CAE3032
a10795	0.63	0.73	0.36	0.01	0.51	0.25	-0.11	0.08	0.04	sgn-U217520	arabidopsis/peptide: At4g32850.6 68417.m04675 nucleotidyltransferase family protein contains Pfam profiles: PF01909 nucleotidyltransferase domain, PF04926 poly(A) polymerase predicted RNA binding domain (evalue: 1.1e-45, score=141.4) genbank/nr: gi|4257
a10796	-1.61	0.31	0.15	-1.32	0.1	0.05				sgn-U227726
a10797										sgn-U227173	arabidopsis/peptide: At5g38560.1 68412.m04189 protein kinase family contains protein kinase domain, Pfam:PF00069 (evalue: 1.3e-28, score=123.2) genbank/nr: gi|15240947|ref|NP_198672.1| protein kinase family [Arabidopsis thaliana] gi|10176824|dbj|BAB10146
a10798	-0.5	0.33	0.17	0.21	0.26	0.13	0.64	0.28	0.14	sgn-U215265	arabidopsis/peptide: At5g62810.1 68412.m07129 (PEX14) protein annotation temporarily based on supporting cDNA gi|11094253|dbj|AB037539.1| (evalue: 7.5e-84, score=308.5) genbank/nr: gi|11094252|dbj|BAB17667.1| PEX14 [Arabidopsis thaliana] (evalue: 2.3e-82
a10799										sgn-U223214	arabidopsis/peptide: At3g15050.1 68410.m01708 expressed protein similar to SF16 protein GB:CAA52782 [Helianthus annuus] (evalue: 9.5e-56, score=214.5) genbank/nr: gi|15232474|ref|NP_188123.1| expressed protein [Arabidopsis thaliana] gi|8777488|dbj|BAA970
a108	-0.23	0.18	0.09	-0.62	0.3	0.15	-0.16	0.54	0.27	sgn-U221261	arabidopsis/peptide: At5g04550.1 68412.m00422 expressed protein (evalue: 1.6e-20, score=96.29) genbank/nr: gi|15238198|ref|NP_196075.1| expressed protein [Arabidopsis thaliana] gi|11281138|pir||T48450 hypothetical protein T32M21.140 - Arabidopsis thalian
a1080	-0.06	0.94	0.47	0.53	0.91	0.45	1.36	0.3	0.15	sgn-U217344	arabidopsis/peptide: At4g22000.1 68411.m02911 expressed protein (evalue: 1.1e-49, score=193.4) genbank/nr: gi|45680443|gb|AAS75244.1| unknown protein [Oryza sativa (japonica cultivar-group)] (evalue: 3.2e-50, score=200.3)
a10800										sgn-U229508	arabidopsis/peptide: At1g47740.2 68414.m05309 expressed protein (evalue: 1e-06, score=50.06) genbank/nr: gi|9802596|gb|AAF99798.1| T2E6.19 [Arabidopsis thaliana] (evalue: 3.3e-05, score=50.06)
a10801										sgn-U222169	arabidopsis/peptide: At5g20930.1 68412.m02278 protein kinase, putative nearly identical to protein kinase tousled gi|433052|gb|AAA32874 (evalue: 3e-120, score=428.3) genbank/nr: gi|39986093|gb|AAR35033.1| tousled-like kinase 2 [Zea mays] (evalue: 2e-125,
a10802										sgn-U220727	arabidopsis/peptide: At2g46710.1 68409.m05265 rac GTPase activating protein -related (evalue: 5.2e-53, score=205.3) genbank/nr: gi|3695061|gb|AAC62625.1| rac GTPase activating protein 2 [Lotus japonicus] (evalue: 1.5e-67, score=258.8)
a10803										sgn-U224283
a10804	-0.75	0.36	0.18	-0.33	0.26	0.13	0.04	0.19	0.1	sgn-U212962	arabidopsis/peptide: At5g39740.1 68412.m04332 60S ribosomal protein L5 (RPL5B) ribosomal protein L5, rice (evalue: 1e-115, score=413.3) genbank/nr: gi|34484312|gb|AAQ72789.1| 60S ribosomal protein L5 [Cucumis sativus] (evalue: 6e-117, score=422.9)
a10805	-2.63	0.44	0.22	-0.91	0.56	0.28	-0.41	0.37	0.18	sgn-U220004	arabidopsis/peptide: At4g02100.1 68411.m00258 DnaJ domain-containing protein contains Pfam profiles PF00226: DnaJ domain, PF00515: TPR Domain (evalue: 6e-149, score=524.2) genbank/nr: gi|30679051|ref|NP_192119.2| DnaJ domain-containing protein [Arabidopsis thaliana] gi|28416701|gb|AAO42881.1| At4g02100 [Arabidopsis thaliana] (evalue: 2e-147, score=524.2)
a10806	0.49	0.37	0.19	-1.77	0.54	0.27	-0.32	0.51	0.25	sgn-U225066	arabidopsis/peptide: At4g00880.1 68411.m00110 auxin-induced (indole-3-acetic acid induced) protein family similar to small auxin up RNA (GI:546362) {Arabidopsis thaliana} (evalue: 1.8e-22, score=102.8) genbank/nr: gi|15226425|ref|NP_182192.1| auxin-induced (indole-3-acetic acid induced) protein family [Arabidopsis thaliana] gi|25409022|pir||A84906 probable auxin-regulated protein [imported] - Ara…
a10807										sgn-U226939	arabidopsis/peptide: At5g64030.1 68412.m07273 dehydration-induced protein-related similar to early-responsive to dehydration stress ERD3 protein [Arabidopsis thaliana] GI:15320410; contains Pfam profile PF03141: Putative methyltransferase (evalue: 0.005,
a10808	0.2	0.22	0.11	0.14	0.18	0.09	0.01	0.11	0.06	sgn-U216000	genbank/nr: gi|7488999|pir||S14981 extensin class I (clone w1-8 L) - tomato (fragment) (evalue: 2e-18, score=93.97)
a10809										sgn-U229971	arabidopsis/peptide: At1g68550.2 68414.m07832 AP2 domain-containing transcription factor, putative contains Pfam profile: PF00847 AP2 domain (evalue: 1.3e-12, score=70.09) genbank/nr: gi|15221435|ref|NP_177022.1| AP2 domain transcription factor, putative
a1081										sgn-U232278	-
a10810				0.47	0.24	0.12	1.42	0.4	0.2	sgn-U223118
a10811										sgn-U214875	arabidopsis/peptide: At1g33970.1 68408.m03822 expressed protein (evalue: 5e-104, score=374.8) genbank/nr: gi|4097585|gb|AAD09518.1| NTGP4 [Nicotiana tabacum] (evalue: 3e-158, score=560.1)
a10812	-0.03	0.49	0.25	0.32	0.36	0.18				sgn-U227198	arabidopsis/peptide: At2g41790.1 68409.m04673 zinc protease -related member of insulinase protein family (evalue: 4.5e-17, score=60.08) genbank/nr: gi|15485612|emb|CAC67408.1| insulin degrading enzyme [Lycopersicon esculentum] (evalue: 1e-23, score=75.48
a10813	-1.74	0.88	0.44	-0.47	0.79	0.39	0.08	0.41	0.2	sgn-U216044	arabidopsis/peptide: At1g56580.1 68408.m05965 expressed protein (evalue: 5.6e-41, score=163.7) genbank/nr: gi|18405887|ref|NP_564720.1| expressed protein [Arabidopsis thaliana] gi|25404133|pir||E96607 hypothetical protein F25P12.97 [imported] - Arabidops
a10814	0.49	0.18	0.09	0.23	0.21	0.1	0.07	0.13	0.06	sgn-U213307	arabidopsis/peptide: At5g50850.1 68412.m05688 pyruvate dehydrogenase E1 component beta subunit, mitochondrial precursor (PDHE1-B) (sp Q38799) (evalue: 3e-171, score=599) genbank/nr: gi|3850999|gb|AAC72192.1| pyruvate dehydrogenase E1 beta subunit isoform
a10815										sgn-U237438	-
a10816	0.89	0.57	0.28	0.64	0.23	0.12	1.35	0.15	0.07	sgn-U215423	arabidopsis/peptide: At1g14870.1 68408.m01601 expressed protein (evalue: 1.9e-56, score=215.7) genbank/nr: gi|15223920|ref|NP_172940.1| expressed protein [Arabidopsis thaliana] gi|8778226|gb|AAF79235.1| F10B6.27 [Arabidopsis thaliana] gi|18252925|gb|AAL6
a10817	-1.14	0.24	0.12	0.6	0.38	0.19	0.54	0.27	0.13	sgn-U221868	arabidopsis/peptide: At5g05690.1 68412.m00581 cytochrome p450 90A1 identical to Cytochrome P450 90A1 (SP:Q42569) [Arabidopsis thaliana] (evalue: 4e-80, score=293.9) genbank/nr: gi|45260636|emb|CAD27417.1| cytochrome P450 [Nicotiana tabacum] (evalue: 4.9e-97, score=355.1)
a10818	-0.41	0.4	0.2	-0.46	0.46	0.23	-0.4	0.18	0.09	sgn-U223036	arabidopsis/peptide: At2g35940.2 68409.m05699 homeodomain protein contains 'Homeobox' domain signature, Prosite:PS00027 (evalue: 1e-67, score=253.4) genbank/nr: gi|22652125|gb|AAN03626.1| BEL1-related homeotic protein 29 [Solanum tuberosum] (evalue: 3e-1
a10819	0	0.28	0.14	-1.01	0.28	0.14	-1.06	0.27	0.14	sgn-U217156	arabidopsis/peptide: At5g65280.1 68412.m07426 G protein-coupled receptor-related protein (evalue: 1e-157, score=553.5) genbank/nr: gi|8489877|gb|AAF75794.1| putative 7-transmembrane G-protein-coupled receptor [Solanum chacoense] (evalue: 0, score=825.9)
a1082				-0.93	0.54	0.27	0.16	0.35	0.17	sgn-U226517	arabidopsis/peptide: At5g28010.1 68412.m03074 Bet v I allergen family similar to Csf-2 [Cucumis sativus][GI:5762258][J Am Soc Hortic Sci 124, 136-139 (1999)] ; contains Pfam profile PF00407: Pathogenesis-related protein Bet v I family (evalue: 3.1e-13, score=70.86) genbank/nr: gi|2129926|pir||S65081 wound-induced protein Sn-1, vacuolar membrane - pepper gi|860903|emb|CAA55812.1| Sn-1 [Capsicum an…
a10820	0.48	0.93	0.47	-0.46	0.2	0.1	0.76	0.65	0.32	sgn-U213029	arabidopsis/peptide: At3g17860.1 68410.m02052 expressed protein (evalue: 1.2e-26, score=117.1) genbank/nr: gi|39652276|dbj|BAD04851.1| hypothetical protein [Solanum tuberosum] (evalue: 2.1e-25, score=118.2)
a10821										sgn-U219776	arabidopsis/peptide: At1g14390.1 68408.m01542 leucine-rich repeat transmembrane protein kinase, putative similar to putative receptor-like protein kinase GI:2947063 from [Arabidopsis thaliana] (evalue: 3.2e-58, score=222.2) genbank/nr: gi|15223744|ref|NP
a10822										sgn-U240160	-
a10823	-0.12	0.07	0.04	0.24	0.23	0.11	0.64	0.24	0.12	sgn-U216265	arabidopsis/peptide: At3g05060.1 68410.m00505 SAR DNA-binding protein, putative strong similarity to SAR DNA-binding protein-1 [Pisum sativum] GI:3132696; contains Pfam profile PF01798: Putative snoRNA binding domain (evalue: 0, score=709.5) genbank/nr:
a10824	2.13	0.3	0.15	0.12	0.31	0.15	1.06	0.23	0.11	sgn-U218849	arabidopsis/peptide: At1g21010.1 68408.m02375 expressed protein (evalue: 6.6e-31, score=131) genbank/nr: gi|13699079|dbj|BAB41200.1| TMV response-related gene product [Nicotiana tabacum] (evalue: 3.4e-60, score=233.4)
a10825	-0.53	0.16	0.08	-0.39	0.29	0.15	-0.25	0.2	0.1	sgn-U224265	arabidopsis/peptide: At3g22170.1 68410.m02540 far-red impaired response protein -related similar to GB:far-red impaired response protein GB:AAD51282 from [Arabidopsis thaliana] (Genes Dev. (1999) 13 (15), 2017-2027) (evalue: 8.4e-48, score=187.2) genbank
a10826	-0.59	0.28	0.14	-0.69	0.19	0.09	0.31	0.58	0.29	sgn-U226803	arabidopsis/peptide: At1g64640.1 68408.m06715 plastocyanin-like domain containing protein contains InterPro:IPR003245 plastocyanin-like domain (evalue: 8.5e-41, score=163.7) genbank/nr: gi|42562941|ref|NP_176645.3| plastocyanin-like domain-containing pro
a10827										sgn-U240104	-
a10828										sgn-U233882	-
a10829				-0.4	0.76	0.38	0.66	0.13	0.07	sgn-U222858	arabidopsis/peptide: At1g76990.3 68408.m08722 uridylyltransferase-related low similarity to uridylyltransferase SP|P56884 from Rhizobium meliloti; contains Pfam ACT domain PF01842 (evalue: 5.3e-28, score=121.3) genbank/nr: gi|18411317|ref|NP_565146.1| uridylyltransferase-related [Arabidopsis thaliana] gi|30699222|ref|NP_849896.1| uridylyltransferase-related [Arabidopsis thaliana] gi|30699224|ref|…
a1083										sgn-U213212	arabidopsis/peptide: At3g57510.1 68410.m05915 polygalacturonase, putative (evalue: 1.1e-07, score=51.99) genbank/nr: gi|129939|sp|P05117|PGLR_LYCES Polygalacturonase 2A precursor (PG-2A) (Pectinase) gi|82101|pir||A25534 polygalacturonase (EC 3.2.1.15) pr
a10830										sgn-U213750	arabidopsis/peptide: At3g48530.1 68410.m04903 CBS domain containing protein low similarity to SP|Q9UGI9 5'-AMP-activated protein kinase, gamma-3 subunit (AMPK gamma-3 chain) (AMPK gamma3) {Homo sapiens}; contains Pfam profile PF00571: CBS domain (evalue:
a10831				-0.78	0.9	0.45				sgn-U223707	arabidopsis/peptide: At1g28390.1 68408.m03164 protein kinase family contains protein kinase domain, Pfam:PF00069 (evalue: 5.1e-56, score=214.9) genbank/nr: gi|15218652|ref|NP_174161.1| protein kinase family [Arabidopsis thaliana] gi|6560755|gb|AAF16755.1
a10832	1.05	0.77	0.39	-0.15	0.38	0.19				sgn-U226295	arabidopsis/peptide: At5g43900.1 68412.m04841 myosin heavy chain MYA2 (pir||S51824) (evalue: 1e-125, score=446) genbank/nr: gi|29170491|dbj|BAC66162.1| myosin XI [Nicotiana tabacum] (evalue: 2e-143, score=510.8)
a10833	-0.5	0.15	0.08	0.03	0.26	0.13	0.06	0.44	0.22	sgn-U213175	arabidopsis/peptide: At3g14600.1 68410.m01659 60S ribosomal protein L18A (RPL18aC) similar to GB:CAA08791 from [Podocoryne carnea] (evalue: 2e-92, score=335.5) genbank/nr: gi|21362874|sp|Q9ATF5|RL1X_CASSA 60S ribosomal protein L18a gi|13430184|gb|AAK2575
a10834				-0.71	1.26	0.63				sgn-U214589	arabidopsis/peptide: At2g02130.1 68409.m00129 plant defensin protein, putative (PDF2.3) plant defensin protein family member, personal communication, Bart Thomma (Bart.Thomma@agr.kuleuven.ac.be) (evalue: 5.8e-09, score=57.38) genbank/nr: gi|4753797|emb|CAB42006.1| gamma-thionin [Lycopersicon esculentum] (evalue: 2.5e-15, score=83.57)
a10835	0.01	0.28	0.14	0.01	0.26	0.13	-0.32	0.35	0.17	sgn-U223253	arabidopsis/peptide: At5g27490.1 68412.m02992 expressed protein unknown protein T12H1.25 - Arabidopsis thaliana, EMBL:AC009177 (evalue: 5e-107, score=384.4) genbank/nr: gi|30690667|ref|NP_198101.2| expressed protein [Arabidopsis thaliana] (evalue: 2e-105
a10836										sgn-U238963	-
a10837	-0.32	0.25	0.13	-0.3	0.15	0.07				sgn-U231700	arabidopsis/peptide: At5g19280.1 68412.m02103 kinase associated protein phosphatase (evalue: 3.3e-76, score=280.8) genbank/nr: gi|15239690|ref|NP_197429.1| kinase associated protein phosphatase [Arabidopsis thaliana] gi|2507222|sp|P46014|KAPP_ARATH Kinas
a10838										sgn-U238263	-
a10839										sgn-U239051	-
a1084	1.85	0.11	0.05				0.34	0.32	0.16	sgn-U215313	arabidopsis/peptide: At1g45201.2 68414.m05185 lipase class 3 family protein Since this genomic sequence region is unfinished, the annotated gene may be missing a stop codon or start codon (evalue: 1e-60, score=230.3) genbank/nr: gi|42571769|ref|NP_973975.1| lipase class 3 family protein [Arabidopsis thaliana] gi|22135828|gb|AAM91100.1| At1g45200 [Arabidopsis thaliana] gi|25090355|gb|AAN72283.1| A…
a10840							2.06	0.65	0.33	sgn-U219393
a10841	0.16	0.33	0.17	0.6	0.23	0.11	0.19	0.2	0.1	sgn-U217518	arabidopsis/peptide: At1g08110.2 68408.m09010 glyoxalase I, putative (lactoylglutathione lyase) similar to lactoylglutathione lyase SP:O04885 from [Brassica juncea] (evalue: 2.5e-85, score=312.4) genbank/nr: gi|2494844|sp|Q42891|LGUL_LYCES Lactoylglutath
a10842	1.89	0.44	0.22	1.35	0.42	0.21	1.2	0.82	0.41	sgn-U220729	arabidopsis/peptide: At3g46530.1 68410.m04680 disease resistance protein, RPP13-like (CC-NBS class), putative domain signature CC-NBS exists, suggestive of a disease resistance protein. Closest homolog in Col-0 to RPP13 (evalue: 1.2e-28, score=124.4) gen
a10843	-0.44	0.52	0.26	0	0.5	0.25	-0.07	0.25	0.13	sgn-U213250	arabidopsis/peptide: At4g30800.1 68411.m03984 40S ribosomal protein S11 (RPS11B) ribosomal protein S11, Arabidopsis thaliana,PIR2:C35542 (evalue: 9.8e-72, score=266.5) genbank/nr: gi|133867|sp|P25460|RS11_MAIZE 40S RIBOSOMAL PROTEIN S11 gi|82722|pir||S16
a10844	-0.71	0.78	0.39	-0.45	0.28	0.14	0.03	0.27	0.14	BT013335	Lycopersicon esculentum clone 135123R, mRNA sequence
a10845										sgn-U227323
a10846	0.28	0.25	0.12	0.19	0.22	0.11	-0.43	0.12	0.06	sgn-U231000	arabidopsis/peptide: At2g46520.1 68409.m05238 cellular apoptosis susceptibility protein (importin-alpha re-exporter), putative similar to cellular apoptosis susceptibility protein [Homo sapiens] GI:3598795, SP|Q9ERK4 Importin-alpha re-exporter (Chromosome
a10847	-1.15	0.43	0.22	-1.93	0.23	0.12	-1.39	0.24	0.12	sgn-U221365	arabidopsis/peptide: At1g20640.2 68414.m02584 RWP-RK domain-containing protein similar to nodule inception protein GI:6448579 from (Lotus japonicus); contains Pfam profile: PF02042 RWP-RK domain (evalue: 9.4e-96, score=347.8) genbank/nr: gi|33468530|emb|CAE30324.1| NIN-like protein 1 [Lotus corniculatus var. japonicus] (evalue: 2e-113, score=411.8)
a10848	0.11	0.27	0.13	-0.07	0.1	0.05	0.04	0.23	0.11	sgn-U222365	arabidopsis/peptide: At5g64430.1 68412.m07322 octicosapeptide/Phox/Bem1p (PB1) domain-containing protein contains Pfam profile PF00564: PB1 domain (evalue: 3e-19, score=92.82) genbank/nr: gi|15237703|ref|NP_201248.1| octicosapeptide/Phox/Bem1p (PB1) doma
a10849	0.32	0.65	0.32	-0.16	0.32	0.16	-0.61	0.24	0.12	sgn-U222614	arabidopsis/peptide: At1g26170.1 68408.m02893 importin beta family similar to Importin9 isoform 1 [Mus musculus] GI:15186756; contains Pfam profile PF03810: Importin-beta N-terminal domain (evalue: 2.9e-10, score=61.62) genbank/nr: gi|15222656|ref|NP_173
a1085				0.38	0.19	0.09	0.26	0.2	0.1	sgn-U218284	arabidopsis/peptide: At4g01150.1 68411.m00143 expressed protein (evalue: 9e-45, score=177.9) genbank/nr: gi|687677|gb|AAB00107.1| unknown (evalue: 2.7e-43, score=178.3)
a10850							-0.84	0.43	0.22	sgn-U228672
a10851	-1.23	0.34	0.17	-1.16	0.51	0.26	-1.4	0.47	0.23	sgn-U238994	-
a10852	-3.37	0.19	0.1	-2.64	0.25	0.13	-1.98	0.2	0.1	sgn-U222883	arabidopsis/peptide: At1g53090.2 68408.m08957 WD-40 repeat protein family contains 7 WD-40 repeats (PF00400) (1 below cutoff); similar to phytochrome A supressor spa1 (GI:4809171) [Arabidopsis thaliana] (evalue: 2e-102, score=316.2) genbank/nr: gi|9294263|dbj|BAB02165.1| photomorphogenesis repressor protein-like [Arabidopsis thaliana] (evalue: 1e-101, score=316.2)
a10853	1.88	0.53	0.26	-1.28	0.72	0.36	-1.3	0.21	0.11	sgn-U217651	arabidopsis/peptide: At2g30600.2 68409.m05443 POZ domain protein family contains Pfam PF00651: BTB/POZ domain; contains Interpro IPR000210/ PS50097: BTBB/POZ domain; similar to MigA (GI:1841872) [Dictyostelium discoideum] (evalue: 3e-139, score=492.3) genbank/nr: gi|30684653|ref|NP_180618.2| POZ domain protein family [Arabidopsis thaliana] gi|30684657|ref|NP_850151.1| POZ domain protein family [A…
a10854	0.4	0.45	0.23	0.14	0.45	0.22	-0.24	0.25	0.12	sgn-U219337	arabidopsis/peptide: At2g31060.1 68409.m03432 GTP-binding protein -related (evalue: 9e-167, score=583.2) genbank/nr: gi|42569499|ref|NP_180664.2| elongation factor family protein [Arabidopsis thaliana] (evalue: 4e-165, score=583.2)
a10855	0.44	2.5	1.25	1.15	0.81	0.41				sgn-U224122
a10856										sgn-U214144	arabidopsis/peptide: At2g38750.1 68409.m04306 annexin -related (evalue: 1.7e-79, score=293.1) genbank/nr: gi|15224946|ref|NP_181409.1| annexin -related [Arabidopsis thaliana] gi|25408618|pir||H84808 probable annexin [imported] - Arabidopsis thaliana gi|3
a10857										sgn-U214037	arabidopsis/peptide: At5g65380.1 68412.m07438 ripening regulated protein, putative similar to ripening regulated protein DDTFR18 [Lycopersicon esculentum] GI:12231296; contains Pfam profile PF01554: Uncharacterized membrane protein family (evalue: 9e-145
a10858	0.99	0.24	0.12	0.71	0.08	0.04	0.29	0.26	0.13	sgn-U222256	arabidopsis/peptide: At5g08500.1 68412.m00935 cleft lip and palate associated transmembrane protein-related (evalue: 8e-125, score=443.7) genbank/nr: gi|15241650|ref|NP_196467.1| cleft lip and palate associated transmembrane protein-related [Arabidopsis
a10859	-1.17	0.89	0.44	-0.14	0.49	0.24	0.28	0.19	0.09	sgn-U219143	arabidopsis/peptide: At5g10570.1 68412.m01132 bHLH protein bHLH transcription factor, Arabidopsis thaliana, EMBL:AC005167 (evalue: 5e-24, score=107.8) genbank/nr: gi|20127062|gb|AAM10950.1| putative bHLH transcription factor [Arabidopsis thaliana] (evalu
a1086	-2.88	0.89	0.44	-0.66	0.4	0.2	0.15	0.27	0.14	sgn-U223522	arabidopsis/peptide: At3g02885.1 68410.m00256 expressed protein (evalue: 3.9e-18, score=87.04) genbank/nr: gi|1351018|sp|P47926|RSI1_LYCES RSI-1 protein precursor (TR132) gi|7447293|pir||S43910 gibberellin-regulated protein RSI-1 precursor - tomato gi|405585|gb|AAA20129.1| RSI-1 protein gi|405587|gb|AAA20130.1| RSI-1 protein (evalue: 4.5e-18, score=90.89)
a10860	0.07	0.13	0.07	-0.03	0.14	0.07	-0.3	0.57	0.29	sgn-U212805	arabidopsis/peptide: At1g31330.1 68408.m03473 photosystem I subunit III precursor -related similar to photosystem I subunit III precursor GB:U08135 GI:854707 from[Hordeum vulgare] (evalue: 7.3e-79, score=290.4) genbank/nr: gi|30013659|gb|AAP03872.1| puta
a10861	0.07	0.15	0.08	-0.08	0.38	0.19				sgn-U223284	arabidopsis/peptide: At1g69340.1 68408.m07299 expressed protein (evalue: 2e-115, score=289.3) genbank/nr: gi|18409248|ref|NP_564960.1| expressed protein [Arabidopsis thaliana] gi|13937139|gb|AAK50063.1| At1g69340/F10D13.28 [Arabidopsis thaliana] gi|27363
a10862	1.15	0.6	0.3	0.62	0.65	0.32				sgn-U224622	arabidopsis/peptide: At4g21480.1 68411.m02840 glucose transporter, putative similar to glucose transporter (Sugar carrier) STP1, Arabidopsis thaliana, SP|P23586; contains Pfam profile PF00083: major facilitator superfamily protein (evalue: 6.5e-48, score
a10863	0.06	0.3	0.15	0.12	0.23	0.12				sgn-U216416	arabidopsis/peptide: At5g08560.1 68412.m00947 transducin / WD-40 repeat protein family contains 7 WD-40 repeats (PF00400); similar to will die slowly protein (WDS) (SP:Q9V3J8) [Drosophila melanogaster] (evalue: 0, score=657.1) genbank/nr: gi|15242311|ref
a10864	-0.76	0.23	0.11	-0.66	0.17	0.08	-0.92	0.49	0.25	sgn-U218769	arabidopsis/peptide: At3g58180.1 68410.m05996 expressed protein contains Pfam profile: PF03130: PBS lyase HEAT-like repeat; contains alternative donor splice site TT at exon 2,hypothetical protein C14A4.1 - Caenorhabditis elegans, PIR:T19243 (evalue: 1e-
a10865	-0.54	0.25	0.13	0.64	0.37	0.18	0.1	0.25	0.12	sgn-U214041	arabidopsis/peptide: At5g16710.1 68412.m01803 dehydroascorbate reductase, putative Strong similarity to dehydroascorbate reductase [Spinacia oleracea] gi:10952512 gb:AAG24945 (evalue: 1e-103, score=372.5) genbank/nr: gi|18418055|ref|NP_568336.1| dehydroa
a10866	0.95	0.48	0.24	0.39	0.36	0.18	0.3	0.26	0.13	sgn-U215925	arabidopsis/peptide: At5g26030.1 68412.m02833 ferrochelatase-I (evalue: 4e-110, score=250.4) genbank/nr: gi|1170239|sp|P42044|HEMZ_CUCSA Ferrochelatase II, chloroplast precursor (Protoheme ferro-lyase) (Heme synthetase) gi|7437219|pir||T10246 ferrochelat
a10867										sgn-U241434	-
a10868										sgn-U222373	arabidopsis/peptide: At3g20580.1 68410.m02359 predicted GPI-anchored protein annotation temporarily based on supporting cDNA gi|26452232|dbj|AK118605.1| (evalue: 1.2e-26, score=116.7) genbank/nr: gi|30685851|ref|NP_188694.2| predicted GPI-anchored protei
a10869	0.52	0.57	0.29	-0.12	0.38	0.19	-0.63	0.28	0.14	sgn-U230223	arabidopsis/peptide: At1g59750.2 68408.m08819 auxin response transcription factor (ARF1) identical to auxin response factor 1 GI:2245378 from [Arabidopsis thaliana] (evalue: 8.1e-70, score=260) genbank/nr: gi|22136676|gb|AAM91657.1| auxin response factor
a1087	-0.05	0.12	0.06	-0.04	0.13	0.07	-0.03	0.16	0.08	sgn-U215686	arabidopsis/peptide: At4g02580.1 68411.m00321 predicted NADH dehydrogenase 24 kD subunit similar to N. crassa NADH-ubiquinone dehydrogenase 24 kD subunit precursor, GenBank accession number P40915 (evalue: 7e-122, score=434.1) genbank/nr: gi|18411985|ref
a10870										sgn-U234662	-
a10871										sgn-U225647	arabidopsis/peptide: At5g47650.1 68412.m05303 MutT/nudix family protein similar to Nucleoside diphosphate-linked moiety X motif 6 (Protein GFG) from {Xenopus laevis} SP|P13420, {Homo sapiens} SP|P53370; contains Pfam profile PF00293: NUDIX domain (evalue
a10872	-0.52	0.39	0.19	-0.41	0.29	0.14	-0.29	0.12	0.06	sgn-U234240	-
a10873				0.62	0.55	0.27	-0.68	0.46	0.23	sgn-U223421	arabidopsis/peptide: At1g24610.1 68408.m02798 SET-domain transcriptional regulator family low similarity to SP|Q43088 Ribulose-1,5 bisphosphate carboxylase/oxygenase large subunit N- methyltransferase, chloroplast precursor (EC 2.1.1.127) {Pisum sativum};
a10874										sgn-U225454	arabidopsis/peptide: At1g51130.1 68408.m05275 expressed protein similar to unknown protein GI:9294403 from [Arabidopsis thaliana] (evalue: 1.8e-65, score=245.4) genbank/nr: gi|15223745|ref|NP_175525.1| expressed protein [Arabidopsis thaliana] gi|25373272
a10875										sgn-U215856	arabidopsis/peptide: At1g60710.1 68408.m06268 aldo/keto reductase family contains Pfam profile PF00248: oxidoreductase, aldo/keto reductase family (evalue: 3.1e-23, score=104.8) genbank/nr: gi|728744|sp|P40691|A115_TOBAC AUXIN-INDUCED PROTEIN PCNT115 gi|
a10876	0.35	0.64	0.32	0.16	0.36	0.18	-0.12	0.21	0.11	sgn-U216791	arabidopsis/peptide: At3g51130.1 68410.m05187 expressed protein lin-10 protein - Rattus norwegicus, PIR:JE0239 (evalue: 0, score=704.9) genbank/nr: gi|21554302|gb|AAM63377.1| Putative UPF0183 protein [Arabidopsis thaliana] (evalue: 0, score=706.1)
a10877	0.3	0.61	0.3	-0.11	0.25	0.12				sgn-U217818	arabidopsis/peptide: At1g19310.1 68408.m02166 C3HC4-type zinc finger protein family contains Pfam profile: PF00097 zinc finger, C3HC4 type (RING finger) (evalue: 1.8e-54, score=209.9) genbank/nr: gi|18394721|ref|NP_564078.1| zinc finger (C3HC4-type RING
a10878										sgn-U236472	-
a10879	1.52	0.44	0.22	0.67	0.31	0.15	0.81	0.71	0.36	sgn-U217297	arabidopsis/peptide: At1g54320.1 68408.m05681 membrane protein common family Similar to GI:11994416; GI:4966357; GI:4835763; GI:9757735 from [Arabidopsis thaliana] (evalue: 1.9e-57, score=218.8) genbank/nr: gi|18404877|ref|NP_564656.1| membrane protein c
a1088										sgn-U239972	-
a10880	-0.27	0.39	0.2	-0.46	0.31	0.15	-0.71	0.13	0.07	sgn-U226318	arabidopsis/peptide: At1g29370.1 68408.m03251 expressed protein (evalue: 5.3e-38, score=154.5) genbank/nr: gi|25403055|pir||C86416 unknown protein, 25451-20507 [imported] - Arabidopsis thaliana gi|12323523|gb|AAG51735.1| unknown protein; 25451-20507 [Ara
a10881	-2.16	0.17	0.08	-4.68	2.32	1.16				Control-4
a10882	-2.01	0.16	0.08	-3.8	1.96	0.98	-2.72	1.16	0.58	Control-4
a10883				-4	1.78	0.89	-3.57	2.1	1.05	Control-4
a10884	-3.34	2.21	1.11				-2.48	0.84	0.42	Control-4
a10885										Control-2
a10886										Control-2
a10887										Control-2
a10888										Control-2
a10889	-1.41	0.16	0.08	-0.53	0.23	0.12	-0.21	0.22	0.11	sgn-U216999	arabidopsis/peptide: At4g02480.1 68411.m00306 expressed protein (evalue: 0, score=928.3) genbank/nr: gi|20259341|gb|AAM13995.1| unknown protein [Arabidopsis thaliana] (evalue: 0, score=928.3)
a1089										sgn-U231689	arabidopsis/peptide: At5g40380.1 68412.m04409 receptor-related protein kinase receptor-like serine/threonine kinase RKF2, Arabidopsis thaliana, EMBL:AF024649 (evalue: 5.4e-37, score=150.2) genbank/nr: gi|42568218|ref|NP_198854.2| protein kinase family pr
a10890	1.45	0.27	0.14	-0.45	0.16	0.08	0.57	0.4	0.2	sgn-U214460	arabidopsis/peptide: At1g24020.1 68408.m02739 Bet v I allergen family similar to major pollen allergen Bet v 1 GB:CAA96544 GI:1321726 from [Betula pendula]; contains Pfam profile PF00407: Pathogenesis-related protein Bet v I family (evalue: 2.1e-05, score=46.21) genbank/nr: gi|131026|sp|P17642|PRS2_SOLTU Pathogenesis-related protein STH-2 gi|479691|pir||S35161 STH-2 protein - potato gi|169551|gb|…
a10891										sgn-U221646	arabidopsis/peptide: At1g63490.1 68408.m06586 RB-binding protein -related similar to retinoblastoma binding protein (RB-binding) GB:CAB63108 [Homo sapiens] (evalue: 3.4e-05, score=46.21) genbank/nr: gi|25404909|pir||D96660 protein F2K11.14 [imported] - A
a10892	-1.79	0.17	0.09	-1.35	0.34	0.17	-0.48	0.31	0.15	sgn-U222484	arabidopsis/peptide: At2g07680.1 68409.m00885 ABC transporter family protein (evalue: 1.5e-27, score=119.4) genbank/nr: gi|25411318|pir||F84487 probable ABC transporter [imported] - Arabidopsis thaliana gi|5001458|gb|AAD37023.1| putative ABC transporter [Arabidopsis thaliana] (evalue: 5e-26, score=119.4)
a10893	-1.09	0.14	0.07	0.24	0.26	0.13	-0.12	0.17	0.08	sgn-U219761	arabidopsis/peptide: At1g31800.1 68408.m03536 cytochrome P450, putative contains Pfam profile: PF00067: Cytochrome P450 (evalue: 0, score=470.3) genbank/nr: gi|18398119|ref|NP_564384.1| cytochrome P450, putative [Arabidopsis thaliana] gi|15912337|gb|AAL0
a10894				1.64	0.33	0.17	1.22	0.36	0.18	sgn-U226699	arabidopsis/peptide: At4g17980.1 68411.m02440 No apical meristem (NAM) protein family NAM (GI:6066595) [Petunia x hybrida] (evalue: 3e-48, score=188) genbank/nr: gi|21105751|gb|AAM34774.1| nam-like protein 11 [Petunia x hybrida] (evalue: 2.1e-52, score=206.8)
a10895										sgn-U233944	-
a10896	-0.01	0.39	0.19	0.43	0.76	0.38	-0.62	0.7	0.35	sgn-U218972	arabidopsis/peptide: At5g63870.2 68412.m08078 ser/thr protein phosphatase catalytic subunit (evalue: 6e-130, score=460.7) genbank/nr: gi|30697908|ref|NP_851259.1| ser/thr protein phosphatase catalytic subunit [Arabidopsis thaliana] gi|10177675|dbj|BAB110
a10897										sgn-U220235	arabidopsis/peptide: At5g37710.1 68412.m04075 calmodulin-binding heat-shock protein calmodulin-binding heat-shock protein, common tobacco, PIR:T04107 (evalue: 6e-135, score=477.2) genbank/nr: gi|7489106|pir||T04107 calmodulin-binding heat-shock protein -
a10898										sgn-U242366	-
a10899										sgn-U218253	arabidopsis/peptide: At3g17790.1 68410.m02045 calcineurin-like phosphoesterase family contains Pfam profile: PF00149 calcineurin-like phosphoesterase (evalue: 6e-106, score=277.7) genbank/nr: gi|39918795|emb|CAE85073.1| putative acid phosphatase [Lupinus
a109				0	1.09	0.54				sgn-U228639	arabidopsis/peptide: At5g17850.1 68412.m01927 cation exchanger, putative (CAX8) similar to sodium/calcium exchanger protein [Mus musculus] gi|13925661|gb|AAK49407; Ca2+:Cation Antiporter (CaCA) Family member PMID:11500563 (evalue: 3.5e-15, score=77.41) g
a1090										sgn-U219781
a10900	4.03	2.45	1.22	1.84	0.77	0.38				sgn-U213659	arabidopsis/peptide: At5g60910.1 68412.m06915 MADS-box protein NAP1-1, Nicotiana tabacum, EMBL:AF009126 (evalue: 1.7e-79, score=293.5) genbank/nr: gi|23428887|gb|AAM33098.1| TDR4 transcription factor [Lycopersicon esculentum] (evalue: 2e-135, score=484.6)
a10901										sgn-U230919	arabidopsis/peptide: At3g62260.1 68410.m06926 protein phosphatase 2C (PP2C), putative phosphoprotein phosphatase (EC 3.1.3.16) 1A-alpha - Homo sapiens, PIR:S22423 (evalue: 3e-57, score=218.4) genbank/nr: gi|25352221|pir||T52337 phosphoprotein phosphatase
a10902	-0.66	0.29	0.14	0.33	0.2	0.1	-0.36	0.32	0.16	sgn-U222082	arabidopsis/peptide: At1g76730.1 68408.m08197 5-formyltetrahydrofolate cyclo-ligase family contains Pfam profile PF01812 5-formyltetrahydrofolate cyclo-ligase (evalue: 2e-131, score=297.7) genbank/nr: gi|18411187|ref|NP_565139.1| 5-formyltetrahydrofolate
a10903	-0.73	0.19	0.1	-0.14	0.12	0.06	-0.46	0.24	0.12	sgn-U216214	arabidopsis/peptide: At5g63620.1 68412.m08075 oxidoreductase, zinc-binding dehydrogenase family contains PFAM zinc-binding dehydrogenase domain PF00107 (evalue: 3e-170, score=595.1) genbank/nr: gi|42408374|dbj|BAD09525.1| putative alcohol dehydrogenase (
a10904				0.23	1.03	0.52	-2.21	1.47	0.74	sgn-U222998	arabidopsis/peptide: At4g15560.1 68411.m02155 DEF (CLA1) protein (evalue: 3.8e-53, score=204.5) genbank/nr: gi|5059160|gb|AAD38941.1| 1-D-deoxyxylulose 5-phosphate synthase [Lycopersicon esculentum] (evalue: 1.4e-85, score=317.4)
a10905	-1.67	0.17	0.08	-0.51	0.19	0.1	-1.41	0.71	0.35	sgn-U226429	arabidopsis/peptide: At5g51080.1 68412.m05721 RNase H domain-containing protein low similarity to GAG-POL precursor [Oryza sativa (japonica cultivar-group)] GI:5902445; contains Pfam profile PF00075: RNase H (evalue: 8.7e-13, score=70.09) genbank/nr: gi|30695999|ref|NP_199921.2| RNase H domain-containing protein [Arabidopsis thaliana] gi|29028872|gb|AAO64815.1| At5g51080 [Arabidopsis thaliana] (e…
a10906										sgn-U233330	-
a10907										sgn-U226559	arabidopsis/peptide: At1g58390.1 68408.m06087 disease resistance protein (CC-NBS-LRR class), putative domain signature CC-NBS-LRR exists, suggestive of a disease resistance protein (evalue: 0.00019, score=43.51) genbank/nr: gi|6456755|gb|AAF09256.1| dise
a10908										sgn-U234851	-
a10909										sgn-U234549	-
a1091										sgn-U226263	arabidopsis/peptide: At4g35500.1 68411.m04584 protein kinase family contains eukaryotic protein kinase domain, INTERPRO:IPR000719 (evalue: 7e-108, score=386.7) genbank/nr: gi|15227856|ref|NP_179344.1| protein kinase family [Arabidopsis thaliana] gi|25287
a10910										sgn-U213213	arabidopsis/peptide: At3g07970.1 68410.m00879 polygalacturonase, putative similar to polygalacturonase GB:AAC26512 [Cucumis melo]; contains non-consensus AA donor splice site at exon 2 (evalue: 3e-103, score=372.5) genbank/nr: gi|129939|sp|P05117|PGLR_LY
a10911	-0.78	0.23	0.12	-0.08	0.07	0.04	-0.29	0.45	0.23	sgn-U215479	arabidopsis/peptide: At5g64200.2 68412.m08081 arginine/serine-rich splicing factor SC35 contains similarity to splicing factor (evalue: 1.9e-52, score=203.8) genbank/nr: gi|9843653|emb|CAC03600.1| splicing factor SC35 [Arabidopsis thaliana] (evalue: 7.6e
a10912	-1.11	0.14	0.07				0.34	0.26	0.13	sgn-U221021	arabidopsis/peptide: At5g39785.2 68412.m07871 expressed protein (evalue: 2.6e-97, score=285.8) genbank/nr: gi|30693486|ref|NP_568572.2| expressed protein [Arabidopsis thaliana] (evalue: 9.9e-96, score=285.8)
a10913										sgn-U233660	-
a10914				-0.09	0.13	0.06	-0.45	0.24	0.12	sgn-U231655
a10915										sgn-U222354	arabidopsis/peptide: At5g63970.1 68412.m07267 copine-related low similarity to SP|Q99829 Copine I {Homo sapiens} (evalue: 1.9e-63, score=239.2) genbank/nr: gi|22328041|ref|NP_201202.2| copine-related [Arabidopsis thaliana] gi|20259326|gb|AAM13989.1| unkn
a10916	-0.83	0.38	0.19	-0.22	0.22	0.11	-0.06	0.16	0.08	sgn-U216995	arabidopsis/peptide: At5g13110.1 68412.m01386 glucose-6-phosphate 1-dehydrogenase (evalue: 0, score=706.1) genbank/nr: gi|5734502|emb|CAB52708.1| glucose-6-phosphate 1-dehydrogenase [Solanum tuberosum] (evalue: 0, score=759.2)
a10917	-0.87	0.41	0.2	-0.3	0.57	0.28	-0.49	0.21	0.11	sgn-U214458	arabidopsis/peptide: At4g16830.1 68411.m02312 nuclear RNA binding protein identical to nuclear RNA binding protein GI:6492264 from [Arabidopsis thaliana] (evalue: 5.7e-30, score=129) genbank/nr: gi|7488863|pir||T12180 probable transcription factor - fava
a10918	1.8	0.36	0.18	-0.79	0.19	0.1	-0.25	0.07	0.04	sgn-U232763	-
a10919	-0.73	0.05	0.03	-1.62	0.15	0.08	-0.76	0.56	0.28	sgn-U221435	arabidopsis/peptide: At1g14700.1 68408.m01584 calcineurin-like phosphoesterase family contains Pfam profile: PF00149 calcineurin-like phosphoesterase (evalue: 2e-124, score=441.8) genbank/nr: gi|47716659|gb|AAT37529.1| purple acid phosphatase 1 [Solanum tuberosum] (evalue: 0, score=634.4)
a1092										sgn-U240626	-
a10920										sgn-U227765	arabidopsis/peptide: At3g21760.1 68410.m02488 glycosyltransferase family contains Pfam profile: PF00201 UDP-glucoronosyl and UDP-glucosyl transferase (evalue: 5.9e-35, score=144.1) genbank/nr: gi|14349251|dbj|BAB60720.1| glucosyltransferase [Nicotiana ta
a10921										sgn-U215129	arabidopsis/peptide: At1g10840.2 68414.m01245 eukaryotic translation initiation factor 3 subunit 3 / eIF-3 gamma / eIF3h (TIF3H1) identical to SP|Q9C5Z2 Eukaryotic translation initiation factor 3 subunit 3 (eIF-3 gamma) (eIF3 p38 subunit) (eIF3h) {Arabido
a10922										sgn-U227031	arabidopsis/peptide: At1g01630.1 68408.m00072 SEC14 cytosolic factor, putative similar to polyphosphoinositide binding protein Ssh2p GB:AAB94599 GI:2739046 from [Glycine max] (evalue: 1.4e-22, score=100.5) genbank/nr: gi|19347976|gb|AAL86320.1| putative
a10923										sgn-U241804	-
a10924	-0.99	0.17	0.08	-0.1	0.12	0.06	-0.89	0.18	0.09	sgn-U216579	arabidopsis/peptide: At1g50250.1 68408.m05162 chloroplast FtsH protease almost identical to chloroplast FtsH protease GI:1483215, SP:Q39102 from [Arabidopsis thaliana] (evalue: 0, score=815.5) genbank/nr: gi|17865457|sp|O82150|FTSH_TOBAC Cell division pr
a10925	0.28	0.18	0.09	0.08	0.13	0.06	0	0.26	0.13	sgn-U216192	arabidopsis/peptide: At3g29170.1 68410.m03357 expressed protein (evalue: 1.8e-31, score=132.5) genbank/nr: gi|18406086|ref|NP_566844.1| expressed protein [Arabidopsis thaliana] gi|9294037|dbj|BAB01994.1| emb|CAB43660.1~gene_id:MXE2.17~similar to unknown
a10926	-1.08	0.6	0.3	-0.03	0.14	0.07	-0.15	0.18	0.09	sgn-U214151	arabidopsis/peptide: At3g27850.1 68410.m03185 50S ribosomal protein L12-3, chloroplast precursor (CL12-C) identical to ribosomal protein L12 GB:X68046 [Arabidopsis thaliana] (J. Biol. Chem. 269 (10), 7330-7336 (1994)) (evalue: 5.3e-46, score=181) genbank
a10927	-0.15	0.53	0.26	0.14	0.27	0.13				sgn-U221374	arabidopsis/peptide: At1g11400.2 68408.m08892 expressed protein (evalue: 1.2e-25, score=112.8) genbank/nr: gi|18391274|ref|NP_563890.1| expressed protein [Arabidopsis thaliana] gi|30682224|ref|NP_849639.1| expressed protein [Arabidopsis thaliana] gi|2540
a10928	-0.78	0.31	0.15	-0.29	0.37	0.19	-0.74	0.27	0.13	sgn-U226689	arabidopsis/peptide: At1g65470.1 68408.m06807 hypothetical protein (evalue: 3.5e-55, score=212.2) genbank/nr: gi|15220980|ref|NP_176725.1| hypothetical protein [Arabidopsis thaliana] gi|4887626|dbj|BAA77811.1| FAS1 [Arabidopsis thaliana] gi|22022526|gb|A
a10929	0.33	0.25	0.13	0.24	0.4	0.2	-0.34	0.17	0.08	sgn-U222991	arabidopsis/peptide: At5g61830.1 68412.m07018 short-chain dehydrogenase/reductase family protein contains INTERPRO family IPR002198 short chain dehydrogenase/reductase SDR family (evalue: 1.7e-79, score=292.4) genbank/nr: gi|15240361|ref|NP_200991.1| sho
a1093	0.33	0.2	0.1	-0.13	0.51	0.25				sgn-U220822	arabidopsis/peptide: At3g02920.1 68410.m00260 replication factor - related similar to replication protein A 30kDa [Oryza sativa (japonica cultivar-group)] GI:13516746; contains InterPro entry IPR004365: OB-fold nucleic acid binding domain (evalue: 7e-66,
a10930							1.07	0.99	0.5	sgn-U231451	arabidopsis/peptide: At4g13750.1 68411.m01931 expressed protein (evalue: 5.5e-30, score=127.9) genbank/nr: gi|34148073|gb|AAQ62582.1| unknown [Glycine max] (evalue: 8.5e-32, score=139)
a10931										sgn-U231007	arabidopsis/peptide: At1g53420.1 68408.m05555 leucine-rich repeat transmembrane protein kinase, putative (evalue: 2.2e-73, score=184.9) genbank/nr: gi|42562729|ref|NP_175747.2| serine/threonine protein kinase-related [Arabidopsis thaliana] (evalue: 7.9e-
a10932										sgn-U218139	arabidopsis/peptide: At2g26560.1 68409.m02891 patatin, putative similar to patatin-like latex allergen [Hevea brasiliensis][PMID:10589016]; contains patatin domain PF01734 (evalue: 3e-117, score=418.3) genbank/nr: gi|9794868|gb|AAF98368.1| patatin-like p
a10933	2.25	0.34	0.17	2.05	0.46	0.23	2.01	0.21	0.1	sgn-U219226	arabidopsis/peptide: At4g28050.1 68411.m03666 senescence-associated protein, putative similar to senescence-associated protein 5 [Hemerocallis hybrid cultivar] gi|3551954|gb|AAC34855 (evalue: 9.9e-87, score=317) genbank/nr: gi|20197174|gb|AAM14957.1| hypothetical protein [Arabidopsis thaliana] (evalue: 2.2e-85, score=317.8)
a10934										sgn-U225238	arabidopsis/peptide: At3g11710.1 68410.m01292 lysyl-tRNA synthetase, putative similar to SP|Q43776 Lysyl-tRNA synthetase (EC 6.1.1.6) (Lysine--tRNA ligase) {Lycopersicon esculentum}; contains Pfam profile PF00152: tRNA synthetases class II (D, K and N) (
a10935	-0.14	0.51	0.25	0.21	0.35	0.18	0.49	0.34	0.17	sgn-U221382
a10936	-1.19	0.26	0.13	-0.64	0.31	0.15	-0.11	0.19	0.1	sgn-U214961	arabidopsis/peptide: At5g08640.1 68412.m00956 flavonol synthase 1 (FLS1) identical to SP|Q96330; contains PF03171 2OG-Fe(II) oxygenase superfamily (evalue: 1e-112, score=403.7) genbank/nr: gi|2492613|sp|Q41452|FLS_SOLTU Flavonol synthase (FLS) gi|7433193
a10937										sgn-U228854	arabidopsis/peptide: At2g38910.1 68409.m04328 calcium-dependent protein kinase, putative (CDPK) similar to calcium-dependent protein kinase, isoform AK1 (CDPK) [Arabidopsis thaliana] SWISS-PROT:Q06850; contains protein kinase domain, Pfam:PF00069; contain
a10938	-0.44	0.44	0.22	-0.03	0.21	0.11	0.07	0.18	0.09	sgn-U232461	-
a10939	-0.89	0.08	0.04	-0.4	0.19	0.09	-0.42	0.06	0.03	sgn-U220973	arabidopsis/peptide: At1g79160.1 68408.m08469 expressed protein (evalue: 5.6e-40, score=161) genbank/nr: gi|30699397|ref|NP_178037.2| expressed protein [Arabidopsis thaliana] gi|28392872|gb|AAO41873.1| unknown protein [Arabidopsis thaliana] gi|28827270|g
a1094										sgn-U232661	-
a10940	0.01	0.07	0.04	0.19	0.14	0.07	-0.19	0.28	0.14	sgn-U216623	arabidopsis/peptide: At1g73390.3 68414.m08497 expressed protein (evalue: 4e-111, score=397.9) genbank/nr: gi|15219459|ref|NP_177482.1| expressed protein [Arabidopsis thaliana] gi|25372890|pir||E96760 hypothetical protein T9L24.40 [imported] - Arabidopsis
a10941							0.06	0.76	0.38	sgn-U228386	arabidopsis/peptide: At1g53420.1 68408.m05555 leucine-rich repeat transmembrane protein kinase, putative (evalue: 2e-21, score=98.21) genbank/nr: gi|40850529|gb|AAK60493.2| putative protein kinase LESK1 [Lycopersicon esculentum] (evalue: 4.8e-83, score=307.8)
a10942	-0.1	0.52	0.26	1.41	2.25	1.12	-0.09	0.14	0.07	sgn-U221341	arabidopsis/peptide: At2g34357.1 68415.m04206 expressed protein (evalue: 9e-129, score=430.6) genbank/nr: gi|42571047|ref|NP_973597.1| expressed protein [Arabidopsis thaliana] (evalue: 4e-127, score=430.6)
a10943	0.57	0.68	0.34	0.72	0.81	0.4				sgn-U219242	arabidopsis/peptide: At5g13160.1 68412.m01391 protein kinase family contains protein kinase domain, Pfam:PF00069 (evalue: 3e-109, score=391.3) genbank/nr: gi|15240038|ref|NP_196820.1| protein kinase family [Arabidopsis thaliana] gi|9955560|emb|CAC05444.1
a10944										sgn-U219688	arabidopsis/peptide: At3g14270.1 68410.m01619 expressed protein similar to hypothetical protein GB:CAB36798 from [Arabidopsis thaliana] (evalue: 1e-109, score=392.5) genbank/nr: gi|15231820|ref|NP_188044.1| expressed protein [Arabidopsis thaliana] gi|927
a10945										sgn-U220290	arabidopsis/peptide: At2g40950.1 68409.m04581 bZIP family transcription factor similar to AtbZIP transcription factor GI:17065880 from [Arabidopsis thaliana]; contains Pfam profile: bZIP transcription factor PF00170 (evalue: 1e-37, score=89.74) genbank/n
a10946	1.74	0.16	0.08	1.02	0.58	0.29	0.14	0.5	0.25	sgn-U222153	arabidopsis/peptide: At3g51520.1 68410.m05228 expressed protein various predicted proteins, C. elegans, Homo sapiens and yeast (evalue: 7.3e-77, score=283.1) genbank/nr: gi|18409359|ref|NP_566952.1| expressed protein [Arabidopsis thaliana] gi|13605702|gb|AAK32844.1| AT3g51520/F26O13_160 [Arabidopsis thaliana] gi|18700272|gb|AAL77746.1| AT3g51520/F26O13_160 [Arabidopsis thaliana] gi|21593164|gb|AA…
a10947	-0.6	1.24	0.62	0.79	0.69	0.34				sgn-U214667	arabidopsis/peptide: At4g16660.1 68411.m02291 heat shock protein hsp70, putative (evalue: 7e-113, score=404.8) genbank/nr: gi|18414718|ref|NP_567510.1| heat shock protein hsp70, putative [Arabidopsis thaliana] (evalue: 3e-111, score=404.8)
a10948										sgn-U234216	-
a10949	0.26	1.43	0.71	0.78	0.79	0.4	1.18	0.49	0.24	sgn-U214491	arabidopsis/peptide: At3g25420.1 68410.m02892 serine carboxypeptidase -related similar to serine carboxypeptidase I precursor GB:P37890 from [Oryza sativa] (evalue: 4.1e-87, score=318.2) genbank/nr: gi|7271957|gb|AAF44708.1| wound-inducible carboxypeptid
a1095										sgn-U219670	arabidopsis/peptide: At2g29125.1 68409.m03205 expressed protein (evalue: 5.4e-11, score=65.08) genbank/nr: gi|30684136|ref|NP_850130.1| expressed protein [Arabidopsis thaliana] gi|22530996|gb|AAM97002.1| unknown protein [Arabidopsis thaliana] gi|23197786
a10950	1.21	0.17	0.09	0.05	0.35	0.18	0.15	0.52	0.26	sgn-U214294	arabidopsis/peptide: At4g30440.1 68411.m03947 nucleotide sugar epimerase family similar to nucleotide sugar epimerase from Vibrio vulnificus GI:3093975 [PID:g3093975], WbnF [Escherichia coli] GI:5739472, CAPI protein {Staphylococcus aureus} SP|P39858; con
a10951	-0.02	0.36	0.18							sgn-U228894	arabidopsis/peptide: At4g16170.1 68411.m02232 expressed protein (evalue: 0.0001, score=43.51) genbank/nr: gi|15234843|ref|NP_193352.1| expressed protein [Arabidopsis thaliana] gi|7452403|pir||B71428 hypothetical protein dl4125c - Arabidopsis thaliana gi|
a10952	-0.18	0.24	0.12	-0.1	0.13	0.06	-0.46	0.08	0.04	sgn-U223909	arabidopsis/peptide: At1g16210.1 68408.m01751 expressed protein ESTs gb|T04357 and gb|AA595092 come from this gene (evalue: 4.9e-48, score=188) genbank/nr: gi|18394335|ref|NP_563993.1| expressed protein [Arabidopsis thaliana] gi|18176164|gb|AAL59995.1| u
a10953										sgn-U233911	-
a10954										sgn-U235110	-
a10955										sgn-U226929	arabidopsis/peptide: At1g16190.1 68408.m01750 DNA repair protein RAD23, putative similar to DNA repair by nucleotide excision (NER) RAD23 protein, isoform II GI:1914685 from [Daucus carota] (evalue: 7.9e-24, score=106.7) genbank/nr: gi|19113023|ref|NP_59
a10956	-0.56	0.68	0.34	-0.03	0.14	0.07	0.16	0.23	0.11	sgn-U213731	arabidopsis/peptide: At5g52650.1 68412.m05906 40S ribosomal protein S10 (RPS10C) contains similarity to 40S ribosomal protein S10 (evalue: 6.5e-48, score=188) genbank/nr: gi|15237217|ref|NP_200077.1| 40S ribosomal protein S10 (RPS10C) [Arabidopsis thalia
a10957	-1.01	0.35	0.17	-0.22	0.29	0.14	-0.23	0.33	0.16	sgn-U234231	-
a10958	-0.79	0.68	0.34	-0.17	0.22	0.11	-0.3	0.39	0.2	sgn-U229939	arabidopsis/peptide: At4g23160.1 68411.m03051 hypothetical protein copia-like retrotransposon Hopscotch polyprotein, Zea mays (evalue: 1.3e-08, score=56.61) genbank/nr: gi|7444419|pir||T04204 hypothetical protein T4F9.150 - Arabidopsis thaliana gi|453944
a10959				0.01	0.57	0.28				sgn-U219588	arabidopsis/peptide: At3g57610.1 68410.m05932 adenylosuccinate synthetase (evalue: 6e-164, score=573.9) genbank/nr: gi|37983671|gb|AAR06294.1| adenylosuccinate synthase [Nicotiana tabacum] (evalue: 2e-175, score=617.5)
a1096										sgn-U221446
a10960										sgn-U216958	arabidopsis/peptide: At1g80300.1 68408.m08608 adenine nucleotide translocase identical to adenine nucleotide translocase GB:Z49227 [Arabidopsis thaliana] (FEBS Lett. 374 (3), 351-355 (1995)) (evalue: 1.1e-69, score=260) genbank/nr: gi|6226239|sp|O24381|T
a10961	-1.91	0.35	0.17	-2.93	0.23	0.11	-2.94	0.3	0.15	sgn-U221454	arabidopsis/peptide: At1g64780.1 68408.m06731 ammonium transporter, puitative similar to ammonium transporter GI:5880357 from [Arabidopsis thaliana] (evalue: 4e-115, score=411.4) genbank/nr: gi|3023281|sp|O04161|AT12_LYCES Ammonium transporter 1, member 2 (LeAMT1;2) gi|7450343|pir||T06585 ammonium transporter 2 - tomato gi|2065194|emb|CAA64475.1| ammonium transporter [Lycopersicon esculentum] (ev…
a10962	0.17	0.38	0.19	-0.43	0.26	0.13	-0.05	0.29	0.14	sgn-U218523	arabidopsis/peptide: At5g62020.1 68412.m07038 heat shock transcription factor 6 (HSF6) identical to heat shock transcription factor 6 (HSF6) SP: Q9SCW4 from [Arabidopsis thaliana] ;contains Pfam profile: PF00447 HSF-type DNA-binding domain (evalue: 6.5e-
a10963	-0.28	0.37	0.19	-0.19	0.28	0.14	0.13	0.22	0.11	sgn-U222488	arabidopsis/peptide: At4g38790.1 68411.m04997 expressed protein (evalue: 7e-130, score=460.7) genbank/nr: gi|18420309|ref|NP_568047.1| expressed protein [Arabidopsis thaliana] gi|21554272|gb|AAM63347.1| putative ER lumen protein retaining receptor [Arabi
a10964	1.97	0.67	0.34	0.2	0.23	0.11	1.87	0.26	0.13	sgn-U217849	arabidopsis/peptide: At5g61630.1 68412.m06996 hypothetical protein various predicted proteins, Arabidopsis thaliana (evalue: 1e-11, score=67.01) genbank/nr: gi|15240302|ref|NP_200971.1| hypothetical protein [Arabidopsis thaliana] (evalue: 3.6e-10, score=67.01)
a10965	-0.75	0.28	0.14	0.01	0.24	0.12	-0.65	0.28	0.14	sgn-U217961	arabidopsis/peptide: At1g51060.1 68408.m05267 histone H2A, putative similar to histone H2A GI:7595337 from Arabidopsis thaliana, Triticum aestivum GI:536892, Picea abies SP|P35063; contains Pfam profile PF00125 Core histone H2A/H2B/H3/H4 (evalue: 3e-55,
a10966										sgn-U226852	arabidopsis/peptide: At3g47520.1 68410.m04789 malate dehydrogenase [NAD], chloroplast, putative strong similarity to chloroplast NAD-malate dehydrogenase [Arabidopsis thaliana] GI:3256066; contains InterPro entry IPR001236: Lactate/malate dehydrogenase (
a10967	-0.5	1.17	0.59	-0.4	0.7	0.35				sgn-U214652	genbank/nr: gi|47824974|gb|AAT38747.1| putative polyprotein [Solanum demissum] (evalue: 7.6e-12, score=67.78)
a10968	1.6	1.18	0.59	0.93	0.05	0.02				sgn-U231682	arabidopsis/peptide: At4g24690.1 68411.m03221 ubiquitin-associated (UBA)/PB1 domain-containing protein contains Pfam profiles PF00627: Ubiquitin-associated (UBA)/TS-N domain, PF00569: Zinc finger ZZ type domain, PF00564: PB1 domain (evalue: 1.1e-21, scor
a10969	-0.64	0.11	0.06	0.2	0.25	0.12	-0.55	0.34	0.17	sgn-U218317	arabidopsis/peptide: At2g02500.1 68409.m00165 sugar nucleotide phosphorylase -related (evalue: 2e-102, score=369.4) genbank/nr: gi|18395376|ref|NP_565286.1| sugar nucleotide phosphorylase -related [Arabidopsis thaliana] gi|7385141|gb|AAF61714.1| 4-Diphos
a1097										sgn-U220379	arabidopsis/peptide: At3g61510.1 68410.m06364 1-aminocyclopropane-1-carboxylate synthase (ACC synthase), putative similar to ACC synthases from Citrus sinensis [GI:6434142], Cucumis melo [GI:695402], Cucumis sativus [GI:3641645] (evalue: 8.7e-86, score=2
a10970	-0.41	0.3	0.15	-0.02	0.3	0.15	-0.46	0.39	0.19	sgn-U217828	arabidopsis/peptide: At1g72340.1 68408.m07676 translation initiation factor EIF-2B alpha subunit -related similar to translation initiation factor EIF-2B alpha subunit GB:Q64270 [Rattus norvegicus] (evalue: 4e-155, score=545) genbank/nr: gi|18410057|ref|
a10971	-0.94	0.29	0.15	-0.23	0.18	0.09				sgn-U227822
a10972	-0.86	0.5	0.25	-0.39	0.38	0.19	-0.5	0.22	0.11	sgn-U214770	arabidopsis/peptide: At1g80940.1 68408.m08693 expressed protein (evalue: 1.6e-54, score=210.3) genbank/nr: gi|38230502|gb|AAR14272.1| predicted protein [Populus alba x Populus tremula] (evalue: 3.6e-61, score=237.7)
a10973	-0.14	0.62	0.31	0.12	0.44	0.22	-0.87	0.58	0.29	sgn-U221453	arabidopsis/peptide: At4g24290.2 68411.m03180 expressed protein (evalue: 1e-124, score=443) genbank/nr: gi|30686484|ref|NP_849433.1| expressed protein [Arabidopsis thaliana] gi|7452465|pir||T09892 hypothetical protein T22A6.120 - Arabidopsis thaliana gi|
a10974				-0.9	0.41	0.2	-0.25	0.25	0.12	sgn-U217282
a10975	1.44	0.37	0.18	0.75	0.38	0.19	0.26	0.52	0.26	sgn-U218106	arabidopsis/peptide: At1g12450.1 68408.m01297 expressed protein (evalue: 4.2e-75, score=279.3) genbank/nr: gi|15221330|ref|NP_172707.1| expressed protein [Arabidopsis thaliana] gi|34222066|gb|AAQ62869.1| At1g12450 [Arabidopsis thaliana] (evalue: 1.6e-73,
a10976	0.44	1.23	0.62	0.92	0.56	0.28				sgn-U224830	arabidopsis/peptide: At3g18490.1 68410.m02121 chloroplast nucleoid DNA-binding protein -related similar to GB:BAA22813 from [Nicotiana tabacum] (Plant Cell 9 (9), 1673-1682 (1997)), contains Pfam profile: PF00026 Eukaryotic aspartyl protease (evalue: 1.2e-11, score=65.85) genbank/nr: gi|3641868|emb|CAA09458.1| hypothetical protein [Cicer arietinum] (evalue: 1.6e-10, score=67.01)
a10977										sgn-U234964	-
a10978										sgn-U232792	-
a10979	0.61	1.33	0.67	-0.01	0.63	0.32				sgn-U241954	-
a1098	0.58	0.37	0.18	-0.26	0.54	0.27	-0.09	0.19	0.09	sgn-U221678	arabidopsis/peptide: At3g54810.2 68410.m06888 GATA zinc finger protein GATA transcription factor 3, Arabidopsis thaliana, Y13650 (evalue: 1.2e-14, score=77.03) genbank/nr: gi|37572451|dbj|BAC98495.1| AG-motif binding protein-5 [Nicotiana tabacum] (evalue
a10980	-1.08	0.17	0.08	-0.95	0.21	0.11	-0.91	0.11	0.05	sgn-U216262	arabidopsis/peptide: At5g61960.1 68412.m07032 Meiosis protein mei2-related Mei2-like protein, Arabidopsis thaliana, EMBL:D86122 (evalue: 0, score=660.6) genbank/nr: gi|47834703|gb|AAT39005.1| AML1 [Lycopersicon esculentum] (evalue: 0, score=1597.8)
a10981	0.04	0.48	0.24	0.31	0.2	0.1	-0.48	0.21	0.1	sgn-U219892	arabidopsis/peptide: At5g11720.1 68412.m01270 glycosyl hydrolase family 31 similar to alpha-glucosidase precursor SP:O04893 from [Spinacia oleracea] (evalue: 0, score=1090.5) genbank/nr: gi|15239154|ref|NP_196733.1| glycosyl hydrolase family 31 [Arabidop
a10982										sgn-U224441	arabidopsis/peptide: At3g45140.1 68410.m04509 lipoxygenase (LOX2) identical to SP|P38418 (evalue: 8e-15, score=77.03) genbank/nr: gi|32454712|gb|AAP83137.1| lipoxygenase [Nicotiana attenuata] (evalue: 6.1e-50, score=198.7)
a10983	0.7	0.53	0.26	1.39	0.34	0.17	1.59	0.16	0.08	sgn-U218221	arabidopsis/peptide: At3g09270.1 68410.m00987 glutathione transferase, putative similar to glutathione transferase GB:CAA71784 [Glycine max] (evalue: 1.2e-40, score=163.3) genbank/nr: gi|11385453|gb|AAG34809.1| glutathione S-transferase GST 19 [Glycine max] (evalue: 2.4e-45, score=184.1)
a10984	-0.41	0.16	0.08	0.45	0.21	0.11	-0.2	0.24	0.12	sgn-U223021	arabidopsis/peptide: At4g27990.1 68411.m03658 expressed protein hypothetical chloroplast protein RF19, Guillardia theta, PIR2:S73274 (evalue: 3.6e-55, score=211.8) genbank/nr: gi|21617923|gb|AAM66973.1| unknown [Arabidopsis thaliana] (evalue: 4.7e-54, sc
a10985	1.96	0.7	0.35	0.53	0.48	0.24	-0.24	0.46	0.23	sgn-U216278	arabidopsis/peptide: At3g45780.1 68410.m04586 nonphototropic hypocotyl 1 (evalue: 1e-175, score=580.9) genbank/nr: gi|541818|pir||S42866 serine/threonine protein kinase (EC 2.7.1.-), nonphototropic hypocotyl protein 1-like [similarity] - common ice plant (fragment) gi|457693|emb|CAA82994.1| protein kinase [Mesembryanthemum crystallinum] (evalue: 6e-177, score=583.6)
a10986	0.62	0.5	0.25	0.67	0.14	0.07	0.4	0.23	0.11	sgn-U218848	arabidopsis/peptide: At5g55640.1 68412.m06276 expressed protein (evalue: 6.5e-39, score=157.9) genbank/nr: gi|18423771|ref|NP_568828.1| expressed protein [Arabidopsis thaliana] gi|9758598|dbj|BAB09231.1| gene_id:MDF20.8~unknown protein [Arabidopsis thali
a10987	-1.87	0.16	0.08	0.36	0.28	0.14	0	0.47	0.24	sgn-U214569	arabidopsis/peptide: At3g54210.1 68410.m05542 ribosomal protein L17 -related protein ribosomal protein L17, chloroplast, Nicotiana tabacum, PIR:T01744 (evalue: 3e-75, score=278.1) genbank/nr: gi|7440901|pir||T01744 ribosomal protein L17, chloroplast - common tobacco gi|3298443|dbj|BAA31512.1| chloroplast ribosomal protein L17 [Nicotiana tabacum] (evalue: 1.6e-93, score=344)
a10988				0.61	1.45	0.72				sgn-U223195	arabidopsis/peptide: At3g55050.2 68416.m06114 serine/threonine protein phosphatase 2C (PP2C6) identical to Ser/Thr protein phosphatase 2C (PP2C6) (GI:15020818) [Arabidopsis thaliana]; similar to protein phosphatase 2C (GI:3608412) [Mesembryanthemum crysta
a10989										sgn-U217938	arabidopsis/peptide: At4g37460.1 68411.m04821 tetratricopeptide repeat (TPR)-containing protein contains Pfam profile PF00515: TPR Domain (evalue: 2.4e-50, score=196.4) genbank/nr: gi|30690956|ref|NP_195462.2| tetratricopeptide repeat (TPR)-containing pr
a1099	1.05	0.68	0.34	0.64	0.69	0.35	-0.26	0.39	0.2	sgn-U218286	arabidopsis/peptide: At1g28680.1 68408.m03200 transferase family similar to elicitor inducible gene product EIG-I24 [Nicotiana tabacum] [gi:10798748]; contains Pfam transferase family domain PF00248 (evalue: 3.7e-71, score=264.6) genbank/nr: gi|10798748|
a10990										sgn-U213835	arabidopsis/peptide: At3g17880.1 68410.m02053 thioredoxin, putative similar to SP|Q42443 Thioredoxin H-type (TRX-H) (Phloem sap 13 kDa protein-1) {Oryza sativa}; contains Pfam profile: PF00085 Thioredoxin (evalue: 2.8e-88, score=322) genbank/nr: gi|18041
a10991	-0.48	0.34	0.17	-0.09	0.28	0.14				sgn-U215581	arabidopsis/peptide: At1g70990.1 68408.m07511 expressed protein (evalue: 0.0004, score=41.97)
a10992	-0.47	0.35	0.18	-0.29	0.35	0.18				sgn-U215360	arabidopsis/peptide: At1g43900.1 68408.m04637 protein phosphatase 2C (PP2C), putative similar to protein phosphatase type 2C GI:4336436 from [Lotus japonicus] (evalue: 3e-117, score=259.6) genbank/nr: gi|30693757|ref|NP_175057.2| protein phosphatase 2C (
a10993	-0.04	0.24	0.12	-0.45	0.38	0.19	-0.05	0.32	0.16	sgn-U216085	arabidopsis/peptide: At4g17790.1 68411.m02419 expressed protein (evalue: 5e-109, score=391.7) genbank/nr: gi|18414967|ref|NP_567541.1| expressed protein [Arabidopsis thaliana] gi|7485060|pir||B71448 hypothetical protein - Arabidopsis thaliana gi|2245138|
a10994										sgn-U222707	arabidopsis/peptide: At2g35860.1 68409.m03984 expressed protein (evalue: 1e-81, score=299.3) genbank/nr: gi|30686588|ref|NP_850253.1| expressed protein [Arabidopsis thaliana] gi|20260580|gb|AAM13188.1| unknown protein [Arabidopsis thaliana] gi|30387537|g
a10995	1.14	0.2	0.1	0.42	0.27	0.14	-0.41	0.24	0.12	sgn-U225565	arabidopsis/peptide: At3g52720.1 68410.m05378 carbonic anhydrase (CAH1) (evalue: 7.7e-64, score=240.7) genbank/nr: gi|30693687|ref|NP_566971.2| carbonic anhydrase (CAH1) [Arabidopsis thaliana] gi|11268733|pir||T49025 carbonate dehydratase (EC 4.2.1.1) [s
a10996										sgn-U224450	arabidopsis/peptide: At2g34630.1 68409.m03844 geranyl diphosphate synthase (GPPS)(dimethylallyltransferase) identical to GI:11322965 A. thaliana geranyl diphosphate synthase (evalue: 5.3e-05, score=44.67) genbank/nr: gi|30686146|ref|NP_850234.1| geranyl
a10997	-0.16	0.42	0.21	-0.11	0.62	0.31				sgn-U214680	arabidopsis/peptide: At2g01060.1 68409.m00010 transfactor-related protein similar to transfactor GB:BAA75684 from [Nicotiana tabacum] (evalue: 2.1e-64, score=242.3) genbank/nr: gi|15226170|ref|NP_178216.1| transfactor-related protein [Arabidopsis thalian
a10998										sgn-U239133	-
a10999	0.25	0.08	0.04	0.35	0.11	0.06				sgn-U214108	arabidopsis/peptide: At1g10760.1 68408.m01108 SEX1 protein; nuclear gene for chloroplast product annotation temporarily based on supporting cDNA gi|12044357|gb|AF312027.1|AF312027 (evalue: 0, score=787.7) genbank/nr: gi|7489244|pir||T07050 hypothetical p
a11	-0.48	2.05	1.03	0.44	1.13	0.56	1.73	0.62	0.31	sgn-U225353
a110	-1.72	0.28	0.14	0.23	0.59	0.3	-0.36	0.66	0.33	sgn-U216716	arabidopsis/peptide: At5g63310.1 68412.m07183 nucleotide diphosphate kinase Ia (emb|CAB58230.1) (evalue: 3e-84, score=308.5) genbank/nr: gi|27807824|dbj|BAC55280.1| nucleoside diphosphate kinase [Nicotiana tabacum] (evalue: 5.1e-96, score=352.8)
a1100	0	0.54	0.27	0.24	0.39	0.2	-0.12	0.38	0.19	sgn-U227139	arabidopsis/peptide: At2g29900.1 68409.m03288 presenilin -related (evalue: 1.9e-50, score=196.1) genbank/nr: gi|15227665|ref|NP_180551.1| presenilin -related [Arabidopsis thaliana] gi|37082576|sp|Q9SIK7|PSNB_ARATH Presenilin-like protein At2g29900 gi|253
a11000										sgn-U236609	-
a11001	-0.47	0.21	0.11	-0.12	0.3	0.15	-0.22	0.19	0.1	sgn-U219800	arabidopsis/peptide: At5g38830.1 68412.m04223 cysteine-tRNA ligase -related protein cysteine-tRNA ligase, Arabidopsis thaliana, PIR:T47747 (evalue: 3.2e-32, score=136.3) genbank/nr: gi|15241557|ref|NP_198699.1| cysteine-tRNA ligase -related protein [Arab
a11002	-2.24	0.28	0.14	-2.98	0.36	0.18	-2.12	0.38	0.19	Control-4
a11003	-2.12	0.07	0.04	-3.1	0.66	0.33	-2.04	0.61	0.31	Control-4
a11004	-2.24	0.47	0.24	-3.02	0.57	0.28	-2.11	0.17	0.09	Control-4
a11005	-1.95	0.2	0.1	-3.15	0.81	0.41	-1.96	0.4	0.2	Control-4
a11006										Control-2
a11007										Control-2
a11008										Control-2
a11009										Control-2
a1101	0.93	0.36	0.18							sgn-U222808	arabidopsis/peptide: At4g36480.1 68411.m04710 serine C-palmitoyltransferase family similar to Serine palmitoyltransferase 1 (EC 2.3.1.50) from Homo sapiens [SP|O15269], Mus musculus [SP|O35704], Cricetulus griseus [SP|O54695] (evalue: 3e-165, score=578.2
a11010										sgn-U227269	arabidopsis/peptide: At4g05100.1 68411.m00665 myb DNA-binding protein contains PFAM profile: Myb DNA binding domain PF00249 (evalue: 8.1e-78, score=286.6) genbank/nr: gi|22795039|gb|AAN05422.1| putative MYB transcription factor [Populus x canescens] (eva
a11011										sgn-U214247	arabidopsis/peptide: At1g52800.1 68408.m05477 oxidoreductase, 2OG-Fe(II) oxygenase family similar to GS-AOP loci [GI:16118889, GI:16118887, GI:16118891, GI:16118893]; contains PF03171 2OG-Fe(II) oxygenase superfamily domain (evalue: 7.1e-79, score=290.8)
a11012										sgn-U222352	arabidopsis/peptide: At1g66330.2 68414.m07533 senescence-associated family protein similar to senescence-associated protein (GI:12836895) [Ipomoea batatas] (evalue: 4.4e-51, score=198) genbank/nr: gi|12836895|gb|AAK08655.1| senescence-associated protein
a11013										sgn-U241343	-
a11014	-0.14	0.35	0.17	-0.65	0.2	0.1	-1	0.26	0.13	sgn-U218870	arabidopsis/peptide: At3g21270.1 68410.m02438 Dof zinc finger protein identical to Dof zinc finger protein ADOF2 GI:3608263 from [Arabidopsis thaliana] (evalue: 5.8e-31, score=132.1) genbank/nr: gi|15232514|ref|NP_188764.1| Dof zinc finger protein [Arabi
a11015										sgn-U238558	-
a11016	0.56	0.24	0.12	0.35	0.39	0.19	-0.01	0.55	0.28	sgn-U216644	arabidopsis/peptide: At5g53560.1 68412.m06021 cytochrome b5 identical to cytochrome b5 GI:4240120 from [Arabidopsis thaliana] (evalue: 5.4e-21, score=72.02) genbank/nr: gi|2695711|emb|CAA04703.1| cytochome b5 [Olea europaea] (evalue: 3e-21, score=75.48)
a11017	0.7	0.19	0.09	0.6	0.26	0.13	-0.15	0.35	0.18	sgn-U214866	arabidopsis/peptide: At5g23250.1 68412.m02494 succinyl-CoA synthetase, alpha subunit (evalue: 2e-162, score=568.5) genbank/nr: gi|27357175|gb|AAN86619.1| succinyl-CoA ligase alpha subunit [Lycopersicon esculentum] (evalue: 8e-179, score=628.6)
a11018				-2.38	2.89	1.44				sgn-U213275	arabidopsis/peptide: At2g26980.3 68409.m05597 CBL-interacting protein kinase 3 identical to CBL-interacting protein kinase 3 [Arabidopsis thaliana] gi|9280638|gb|AAF86507 (evalue: 9.4e-86, score=314.3) genbank/nr: gi|7446371|pir||T14735 probable serine/t
a11019										X57709	E.coli Transposon Tn5 DNA for aminoglycoside-phosphotransferase gene aphA-2
a1102	-0.45	0.9	0.45	-0.26	0.56	0.28	-1.22	1.17	0.58	sgn-U220262	arabidopsis/peptide: At4g39160.1 68411.m05044 expressed protein transcription initiation factor IIIB chain B'', Saccharomyces cerevisiae, PIR2:S62141 (evalue: 1.3e-48, score=190.7) genbank/nr: gi|15234963|ref|NP_195627.1| expressed protein [Arabidopsis t
a11020										sgn-U224081	arabidopsis/peptide: At3g46530.1 68410.m04680 disease resistance protein, RPP13-like (CC-NBS class), putative domain signature CC-NBS exists, suggestive of a disease resistance protein. Closest homolog in Col-0 to RPP13 (evalue: 1.8e-31, score=132.9) gen
a11021	0.28	0.28	0.14	0.44	0.38	0.19	1.3	0.12	0.06	sgn-U233201	-
a11022	0.56	0.87	0.44				-0.68	0.34	0.17	sgn-U213375	arabidopsis/peptide: At1g15130.1 68408.m01630 proline-rich protein family (evalue: 1.8e-46, score=183) genbank/nr: gi|46389755|dbj|BAD15108.1| ALG2-interacting protein X [Nicotiana tabacum] (evalue: 9.5e-71, score=268.9)
a11023				-0.03	0.8	0.4	-0.72	0.32	0.16	sgn-U242005	-
a11024										sgn-U220421	arabidopsis/peptide: At1g53710.1 68408.m05607 calcineurin-like phosphoesterase family contains Pfam profile: PF00149 calcineurin-like phosphoesterase (evalue: 3.7e-18, score=88.58) genbank/nr: gi|15220909|ref|NP_175775.1| calcineurin-like phosphoesterase
a11025	2.12	0.56	0.28	1.35	0.31	0.15	1.4	0.46	0.23	sgn-U216906	arabidopsis/peptide: At3g27210.1 68410.m03116 expressed protein (evalue: 1.5e-19, score=93.97) genbank/nr: gi|18405271|ref|NP_566811.1| expressed protein [Arabidopsis thaliana] gi|9294214|dbj|BAB02116.1| gb|AAF03438.1~gene_id:K17E12.3~similar to unknown protein [Arabidopsis thaliana] gi|15146183|gb|AAK83575.1| AT3g27210/K17E12_3 [Arabidopsis thaliana] gi|18958056|gb|AAL79601.1| AT3g27210/K17E12_3…
a11026	0.3	0.3	0.15	0.47	0.26	0.13	0.27	0.17	0.08	sgn-U227629	arabidopsis/peptide: At3g17530.1 68410.m02017 expressed protein similar to hypothetical protein GB:AAD18122 from [Arabidopsis thaliana] (evalue: 1.2e-11, score=67.4) genbank/nr: gi|41687974|dbj|BAD08685.1| S haplotype-specific F-box protein 5 [Prunus avi
a11027	-0.25	0.21	0.1	-0.11	0.28	0.14	-0.55	0.31	0.15	sgn-U215980	arabidopsis/peptide: At4g00660.2 68411.m05170 DEAD/DEAH box helicase, putative similar to ATP-dependent RNA helicases (evalue: 0, score=779.2) genbank/nr: gi|22328183|ref|NP_191975.2| DEAD/DEAH box helicase, putative [Arabidopsis thaliana] gi|30678703|re
a11028	-1.12	0.42	0.21	-0.78	0.35	0.17	0	0.36	0.18	sgn-U230803	arabidopsis/peptide: At1g27470.1 68408.m03037 transducin / WD-40 repeat protein-related contains 6 WD-40 repeats (PF00400) (2 weak); related to KIAA1988 protein (GI:18916910) [Homo sapiens] (evalue: 5.9e-15, score=77.8) genbank/nr: gi|25407372|pir||C8507
a11029	0.82	0.21	0.1	0.99	0.18	0.09	0.37	0.16	0.08	sgn-U222927	arabidopsis/peptide: At3g60690.1 68410.m06273 auxin-induced (indole-3-acetic acid induced) protein family similar to auxin-induced protein SAUR-AC1 (GP:546362) (PIR:T06084)[Arabidopsis thaliana] PIR:T06084 (evalue: 5.5e-35, score=144.8) genbank/nr: gi|15
a1103				0.93	0.54	0.27	-0.07	0.2	0.1	sgn-U222036	arabidopsis/peptide: At4g18240.1 68411.m02471 starch synthase-related protein contains similarity to starch synthase GI:4582783 from [Vigna unguiculata] (evalue: 2e-165, score=578.6) genbank/nr: gi|4582783|emb|CAB40375.1| starch synthase, isoform V [Vign
a11030										sgn-U234739	-
a11031										sgn-U241357	-
a11032	0.72	0.15	0.07	0.29	0.21	0.11	0.14	0.22	0.11	sgn-U217340	arabidopsis/peptide: At4g01070.1 68411.m00135 glycosyltransferase family contains Pfam profile: PF00201 UDP-glucoronosyl and UDP-glucosyl transferase (evalue: 8e-107, score=384.4) genbank/nr: gi|28380078|sp|Q9AR73|HQGT_RAUSE Hydroquinone glucosyltransfer
a11033	0.6	0.26	0.13	0.61	0.31	0.16	0.26	0.22	0.11	sgn-U217052	arabidopsis/peptide: At2g31810.1 68409.m05732 acetolactate synthase, small subunit (ALS), putative similar to gi:5931761 from Nicotiana plumbaginifolia (evalue: 0, score=646.4) genbank/nr: gi|5931761|emb|CAB56614.1| acetolactate synthase small subunit [N
a11034	0.26	0.53	0.27				-0.87	0.15	0.07	sgn-U213118	arabidopsis/peptide: At3g43190.1 68410.m04230 sucrose synthase (UDP-glucose-fructose glucosyltransferase/sucrose-UDP glucosyltransferase), putative strong similarity to SP|P49040 Sucrose synthase (EC 2.4.1.13) (Sucrose-UDP glucosyltransferase) {Arabidopsi
a11035										sgn-U219687	arabidopsis/peptide: At3g25430.1 68410.m02893 expressed protein (evalue: 1.2e-73, score=274.2) genbank/nr: gi|15230837|ref|NP_189170.1| expressed protein [Arabidopsis thaliana] gi|17065176|gb|AAL32742.1| Unknown protein [Arabidopsis thaliana] gi|30725444
a11036	-0.33	0.41	0.21	1.28	0.11	0.05	0.18	0.39	0.2	sgn-U230425	arabidopsis/peptide: At3g52750.1 68410.m05382 plastid division protein FtsZ, putative strong similarity to plastid division protein FtsZ [Arabidopsis thaliana] GI:14195704 (evalue: 6.4e-89, score=323.2) genbank/nr: gi|14787784|emb|CAC44257.1| FtsZ-like protein [Nicotiana tabacum] (evalue: 2.9e-92, score=339.3)
a11037										sgn-U223350	arabidopsis/peptide: At1g59750.1 68408.m08818 auxin response transcription factor (ARF1) identical to auxin response factor 1 GI:2245378 from [Arabidopsis thaliana] (evalue: 6.3e-34, score=141) genbank/nr: gi|15218904|ref|NP_176184.1| auxin response tran
a11038	0.35	0.36	0.18	0.56	0.28	0.14	0.39	0.51	0.25	sgn-U219059	arabidopsis/peptide: At3g46560.1 68410.m04683 small zinc finger-related protein TIM9 (evalue: 6.9e-38, score=153.7) genbank/nr: gi|12230182|sp|Q9XGX8|IM09_MESCR Mitochondrial import inner membrane translocase subunit Tim9 gi|11357138|pir||T51189 small zi
a11039										U11861	Human G10 homolog (edg-2) mRNA, complete cds
a1104	-0.28	0.42	0.21	-0.34	0.5	0.25	-0.29	0.18	0.09	sgn-U218747	arabidopsis/peptide: At2g47850.1 68409.m05392 expressed protein (evalue: 1.7e-53, score=206.1) genbank/nr: gi|30690809|ref|NP_182306.2| expressed protein [Arabidopsis thaliana] (evalue: 5.9e-52, score=206.1)
a11040	0.53	0.21	0.1	0.56	0.32	0.16	0.3	0.31	0.16	sgn-U220390	arabidopsis/peptide: At2g40830.3 68415.m05041 zinc finger (C3HC4-type RING finger) family protein contains Pfam domain, PF00097: Zinc finger, C3HC4 type (RING finger) (evalue: 1.8e-51, score=199.1) genbank/nr: gi|18405518|ref|NP_565942.1| RING-H2 finger
a11041	0.84	0.21	0.11	0.95	0.35	0.17				sgn-U221995	arabidopsis/peptide: At3g13677.1 68410.m01547 hypothetical protein (evalue: 2e-07, score=52.76) genbank/nr: gi|41469318|gb|AAS07174.1| expressed protein [Oryza sativa (japonica cultivar-group)] (evalue: 4.8e-07, score=56.61)
a11042				-0.29	0.36	0.18	-0.42	0.26	0.13	sgn-U226127	genbank/nr: gi|18447198|gb|AAL68190.1| GH09355p [Drosophila melanogaster] (evalue: 0.002, score=45.05)
a11043										sgn-U221016	arabidopsis/peptide: At4g36960.1 68411.m04762 RNA recognition motif (RRM) - containing protein similar to SP|P48809 Heterogeneous nuclear ribonucleoprotein 27C (hnRNP 48) {Drosophila melanogaster}; contains InterPro entry IPR000504: RNA-binding region RNP
a11044										sgn-U234069	-
a11045	-0.3	0.35	0.17	-0.21	0.08	0.04	-0.07	0.24	0.12	sgn-U225979	arabidopsis/peptide: At1g24560.1 68408.m02793 myosin heavy chain -related similar to ESTs emb|Z35215 and emb|Z35018 (evalue: 1.9e-13, score=72.79) genbank/nr: gi|22329777|ref|NP_173863.2| myosin heavy chain -related [Arabidopsis thaliana] gi|20466320|gb|
a11046	-1.11	1.24	0.62	0.06	0.82	0.41	0.52	0.46	0.23	sgn-U214286
a11047										sgn-U240057	-
a11048	-0.24	0.19	0.1	0.11	0.19	0.1	0.14	0.15	0.07	sgn-U216275	arabidopsis/peptide: At2g22475.1 68409.m02417 GRAM domain-containing protein similar to ABA-responsive protein [Hordeum vulgare] GI:4103635; contains Pfam profile PF02893: GRAM domain (evalue: 8.5e-96, score=347.4) genbank/nr: gi|18399985|ref|NP_565538.1
a11049	1.74	1.07	0.53	1.24	0.97	0.48	2.84	0.49	0.24	sgn-U227536	arabidopsis/peptide: At3g50930.1 68410.m05167 AAA-type ATPase family contains Pfam profile: ATPase family PF00004 (evalue: 3e-13, score=72.02) genbank/nr: gi|21592769|gb|AAM64718.1| BCS1 protein-like protein [Arabidopsis thaliana] (evalue: 1e-11, score=72.02)
a1105										sgn-U214008	arabidopsis/peptide: At3g48000.1 68410.m04843 mitochondrial aldehyde dehydrogenase, putative (ALDH) similar to mitochondrial aldehyde dehydrogenase [Arabidopsis thaliana] gi|19850249|gb|AAL99612 (evalue: 3.3e-11, score=65.08) genbank/nr: gi|29373073|gb|A
a11050										sgn-U240396	-
a11051										sgn-U216944	arabidopsis/peptide: At5g06060.1 68412.m00624 short-chain dehydrogenase/reductase family protein (tropinone reductase, putative) similar to tropinone reductase SP:P50165 from [Datura stramonium] (evalue: 7.1e-77, score=284.3) genbank/nr: gi|15239327|ref|
a11052										sgn-U231831	arabidopsis/peptide: At2g36690.1 68409.m04074 oxidoreductase, 2OG-Fe(II) oxygenase family similar to IDS3 [Hordeum vulgare][GI:4514655], leucoanthocyanidin dioxygenase [SP|P51091][Malus domestica]; contains PF03171 2OG-Fe(II) oxygenase superfamily domain
a11053	-0.49	0.24	0.12	0.18	0.2	0.1	-0.15	0.4	0.2	sgn-U215800	arabidopsis/peptide: At3g14390.1 68410.m01631 diaminopimelate decarboxylase -related similar to diaminopimelate decarboxylase GB:CAB62550 from [Arabidopsis thaliana] (evalue: 1e-82, score=202.6) genbank/nr: gi|9279586|dbj|BAB01044.1| contains similarity
a11054	-1.59	0.42	0.21	-1.64	0.57	0.29	0.27	0.46	0.23	sgn-U220592
a11055	-0.48	0.33	0.17	-0.13	0.46	0.23	-0.23	0.39	0.19	sgn-U219162	arabidopsis/peptide: At5g54110.1 68412.m06093 VAMP (vesicle-associated membrane protein)-associated protein family similar to VAP27 GI:6688926 [Nicotiana plumbaginifolia] (evalue: 1.9e-83, score=305.8) genbank/nr: gi|18423592|ref|NP_568804.1| VAMP (vesic
a11056	-0.94	0.43	0.21	-0.51	0.86	0.43	-0.46	0.35	0.18	sgn-U219479	arabidopsis/peptide: At4g24350.1 68411.m03186 expressed protein (evalue: 3e-113, score=405.6) genbank/nr: gi|21593613|gb|AAM65580.1| unknown [Arabidopsis thaliana] (evalue: 1e-111, score=405.6)
a11057										sgn-U226213	arabidopsis/peptide: At1g21280.1 68408.m02405 hypothetical protein (evalue: 1.5e-25, score=113.2) genbank/nr: gi|25301682|pir||G86301 probable retroelement polyprotein [imported] - Arabidopsis thaliana gi|9989054|gb|AAG10817.1| Putative retroelement poly
a11058	-0.87	0.22	0.11	-0.61	0.12	0.06				sgn-U216177	arabidopsis/peptide: At5g14420.4 68418.m01687 copine-related low similarity to SP|Q99829 Copine I {Homo sapiens} (evalue: 2e-162, score=569.3) genbank/nr: gi|15241400|ref|NP_196946.1| copine-related [Arabidopsis thaliana] gi|30684895|ref|NP_850818.1| cop
a11059										sgn-U237225	-
a1106	0.28	0.28	0.14	0.07	0.38	0.19	0.61	0.22	0.11	sgn-U218768	arabidopsis/peptide: At4g28880.1 68411.m03760 casein kinase I, putative similar to similar to casein kinase I, delta isoform [Arabidopsis thaliana] SWISS-PROT:P42158; contains protein kinase domain, Pfam:PF00069 (evalue: 2e-158, score=555.8) genbank/nr:
a11060	1.04	0.52	0.26	0.49	0.26	0.13	0.33	0.25	0.12	sgn-U227212	arabidopsis/peptide: At4g40080.1 68411.m05161 expressed protein CLATHRIN COAT ASSEMBLY PROTEIN AP180 - Mus musculus, SWISSPROT:Q61548 (evalue: 2e-78, score=289.7) genbank/nr: gi|15236113|ref|NP_195718.1| expressed protein [Arabidopsis thaliana] gi|254078
a11061	1.68	1.28	0.64							sgn-U214186	arabidopsis/peptide: At4g26260.1 68411.m03440 expressed protein PRE87 mRNA, Pinus radiata, AF049069 (evalue: 8e-137, score=483.8) genbank/nr: gi|7487428|pir||T06010 hypothetical protein T25K17.70 - Arabidopsis thaliana gi|4539422|emb|CAB38955.1| putative
a11062										sgn-U232287	-
a11063				-0.64	0.32	0.16	0.4	0.47	0.24	sgn-U242272	-
a11064	2.5	0.67	0.34	1.41	0.51	0.26	1.76	0.78	0.39	sgn-U213199	arabidopsis/peptide: At2g39030.1 68409.m04342 GCN5-related N-acetyltransferase (GNAT) family similar to SP|Q9SMB8 Tyramine N-feruloyltransferase 4/11 (EC 2.3.1.110) (Hydroxycinnamoyl- CoA: tyramine N-hydroxycinnamoyltransferase) {Nicotiana tabacum}; contains Pfam profile PF00583: acetyltransferase, GNAT family (evalue: 2.6e-24, score=109) genbank/nr: gi|24745596|dbj|BAC23029.1| tyramine hydroxyci…
a11065	-0.52	1.23	0.61				-1.35	0.18	0.09	sgn-U212871	genbank/nr: gi|1346775|sp|Q08306|PPOD_LYCES Polyphenol oxidase D, chloroplast precursor (PPO) (Catechol oxidase) gi|22731|emb|CAA78298.1| polyphenol oxidase precursor [Lycopersicon esculentum] (evalue: 0, score=1030.4)
a11066	-1.13	0.46	0.23	-0.34	0.36	0.18				sgn-U223184	arabidopsis/peptide: At5g53860.2 68412.m07974 auxin-regulated protein (evalue: 8.2e-96, score=347.1) genbank/nr: gi|22327807|ref|NP_568801.2| auxin-regulated protein [Arabidopsis thaliana] gi|15215800|gb|AAK91445.1| AT5g53860/K19P17_2 [Arabidopsis thalia
a11067	-0.16	0.7	0.35	0.12	0.32	0.16	0.16	0.1	0.05	sgn-U233285	-
a11068										sgn-U221168	arabidopsis/peptide: At2g37560.1 68409.m04167 origin recognition complex protein identical to GB:U40269 (evalue: 1.4e-76, score=205.7) genbank/nr: gi|15224316|ref|NP_181292.1| origin recognition complex protein [Arabidopsis thaliana] gi|2498706|sp|Q38899
a11069										AF126021	Homo sapiens B-cell receptor-associated protein BAP37 mRNA, complete cds
a1107										sgn-U217364	arabidopsis/peptide: At1g23550.1 68408.m02679 hypothetical protein identical to hypothetical protein GB:AAC98011 GI:4056438 from (Arabidopsis thaliana) (evalue: 1.5e-43, score=173.7) genbank/nr: gi|15220787|ref|NP_173769.1| hypothetical protein [Arabidop
a11070										sgn-U218222	arabidopsis/peptide: At4g29830.1 68411.m03874 transducin / WD-40 repeat protein family contains 7 WD-40 repeats (PF00400); G protein beta subunit-like protein, Schistosoma mansoni, gb:U30261 (evalue: 4e-123, score=438) genbank/nr: gi|15233721|ref|NP_1947
a11071										NM_004048	Homo sapiens beta-2-microglobulin (B2M), mRNA
a11072	0.74	0.06	0.03	0.39	0.16	0.08	1.04	0.08	0.04	sgn-U219833	arabidopsis/peptide: At3g13080.1 68410.m06780 ABC transporter family protein almost identical to MRP-like ABC transporter GI:2316016 from [Arabidopsis thaliana]; contains Pfam profile: PF00005 ABC transporter (evalue: 7e-110, score=394) genbank/nr: gi|15
a11073				-0.07	0.99	0.5				sgn-U232061	-
a11074	0.24	0.4	0.2	0.28	0.35	0.18	-0.06	0.44	0.22	sgn-U215444	arabidopsis/peptide: At5g67385.1 68412.m07693 phototropic response protein, putative similar to root phototropism RPT2 [Arabidopsis thaliana] gi|6959488|gb|AAF33112, a signal transducer of phototropic response PMID:10662859 (evalue: 4.6e-83, score=303.9)
a11075	-0.69	0.84	0.42	0.05	0.82	0.41				sgn-U230856	arabidopsis/peptide: At3g55550.1 68410.m05696 receptor lectin kinase, putative similar to receptor lectin kinase 3 [Arabidopsis thaliana] gi|4100060|gb|AAD00733; contains protein kinase domain, Pfam:PF00069; contains legume lectins alpha and beta domains,
a11076										sgn-U223373	arabidopsis/peptide: At1g53920.1 68408.m05630 GDSL-motif lipase/hydrolase protein similar to Anther-specific proline-rich proteins SP|P40603 SP|P40602 from {Arabidopsis thaliana}; contains Pfam profile PF00657: GDSL-like Lipase/Acylhydrolase (evalue: 3.1
a11077	0.76	0.57	0.28	0.13	0.59	0.29	0.22	0.31	0.16	sgn-U218791	arabidopsis/peptide: At3g25070.1 68410.m02864 expressed protein (evalue: 4.4e-36, score=148.7) genbank/nr: gi|9294163|dbj|BAB02065.1| contains similarity to nitrate-induced NOI protein~gene_id:MJL12.1 [Arabidopsis thaliana] (evalue: 3.3e-35, score=151)
a11078	-0.5	0.24	0.12	0.91	0.22	0.11	0.06	0.26	0.13	sgn-U223025	arabidopsis/peptide: At2g44050.1 68409.m04949 6,7-dimethyl-8-ribityllumazine synthase precursor (evalue: 6.8e-63, score=237.3) genbank/nr: gi|5532608|gb|AAD44809.1| 6,7-dimethyl-8-ribityllumazine synthase precursor [Nicotiana tabacum] (evalue: 9.5e-82, s
a11079	0.89	0.36	0.18	0.14	0.25	0.13	0.3	0.33	0.16	sgn-U212815	arabidopsis/peptide: At2g18600.1 68409.m01957 RUB1-conjugating enzyme, putative strong similarity to gi:6635457 RUB1 conjugating enzyme [Arabidopsis thaliana]; contains Pfam profile PF00179: Ubiquitin-conjugating enzyme (evalue: 2.3e-87, score=318.9) gen
a1108										sgn-U225579	arabidopsis/peptide: At1g32450.1 68408.m03626 peptide transporter PTR2-B -related similar to SP:P46032 from [Arabidopsis thaliana] (evalue: 6e-28, score=119.8) genbank/nr: gi|30692706|ref|NP_174523.2| peptide transporter PTR2-B -related [Arabidopsis thal
a11080	-0.71	1.53	0.76	0.08	0.65	0.32	0.69	0.17	0.09	sgn-U213155	arabidopsis/peptide: At5g15200.1 68412.m01645 40S ribosomal protein S9 (RPS9B) 40S ribosomal protein S9, Chlamydomonas sp., EMBL:AU066528 (evalue: 3.8e-26, score=75.1) genbank/nr: gi|37784188|gb|AAP44415.1| 40S ribosomal protein S9 [Lactuca sativa] gi|37
a11081	-0.3	0.58	0.29	0.3	1.16	0.58	-0.29	0.15	0.08	sgn-U216286	arabidopsis/peptide: At5g32450.1 68412.m03452 RRM-containing protein various predicted proteins, Arabidopsis thaliana and others (evalue: 5e-101, score=364.8) genbank/nr: gi|18421342|ref|NP_568522.1| RNA recognition motif (RRM)-containing protein [Arabid
a11082	0.03	0.23	0.12	-0.14	0.16	0.08	-0.09	0.35	0.18	sgn-U230615	arabidopsis/peptide: At2g14255.1 68415.m01593 zinc finger (DHHC type) family protein contains Pfam profile PF01529: DHHC zinc finger domain; low similarity to SP:Q96GR4 Zinc finger DHHC domain containing protein 12 (Zinc finger protein 400) {Homo sapiens}
a11083	0.88	0.4	0.2	0.83	0.32	0.16	1.51	0.47	0.24	sgn-U219732	arabidopsis/peptide: At3g26510.4 68416.m03309 octicosapeptide/Phox/Bem1p (PB1) domain-containing protein contains Pfam profile PF00564: PB1 domain (evalue: 4.4e-36, score=147.5) genbank/nr: gi|9293928|dbj|BAB01831.1| gb|AAF04880.1~gene_id:MFE16.2~simil
a11084										sgn-U239730	-
a11085										Alien1	Stratagene SpotControl Alien oligo
a11086	0.47	0.07	0.04	0.8	0.13	0.06	0.51	0.09	0.04	sgn-U216091	arabidopsis/peptide: At3g15460.1 68410.m01759 expressed protein similar to unknown protein GB:AAF30341 from [Arabidopsis thaliana] (evalue: 7e-127, score=450.7) genbank/nr: gi|18400776|ref|NP_566514.1| expressed protein [Arabidopsis thaliana] gi|7021731|
a11087	3.12	1.23	0.62	2.07	0.55	0.27				sgn-U216929	arabidopsis/peptide: At1g14870.1 68408.m01601 expressed protein (evalue: 1.2e-51, score=199.9) genbank/nr: gi|15223920|ref|NP_172940.1| expressed protein [Arabidopsis thaliana] gi|8778226|gb|AAF79235.1| F10B6.27 [Arabidopsis thaliana] gi|18252925|gb|AAL62389.1| unknown protein [Arabidopsis thaliana] gi|21389643|gb|AAM48020.1| unknown protein [Arabidopsis thaliana] (evalue: 4.3e-50, score=199.9)
a11088										sgn-U218314	arabidopsis/peptide: At5g20810.1 68412.m02265 auxin-induced (indole-3-acetic acid induced) protein, putative (SAUR_b) similar to indole-3-acetic acid induced protein ARG7 SP:P32295 from [Phaseolus aureus] (evalue: 1.9e-39, score=160.2) genbank/nr: gi|249
a11089	0.35	0.09	0.05	0.62	0.21	0.11				sgn-U220941	arabidopsis/peptide: At4g34215.2 68411.m05404 expressed protein (evalue: 5.7e-76, score=281.2) genbank/nr: gi|21594009|gb|AAM65927.1| unknown [Arabidopsis thaliana] (evalue: 7.4e-75, score=282.7)
a1109										sgn-U220742	arabidopsis/peptide: At5g25280.2 68412.m08120 serine-rich protein (evalue: 0.001, score=39.66)
a11090										sgn-U216071	arabidopsis/peptide: At1g15710.1 68408.m01701 embryo abundance protein (EMB20) -related similar to embryo abundance protein (EMB20) GI:1350503 from [Picea glauca] (evalue: 2e-102, score=369.8) genbank/nr: gi|15218283|ref|NP_173023.1| embryo abundance pro
a11091	-0.46	0.74	0.37	-0.01	0.88	0.44	-0.95	0.34	0.17	sgn-U221268	arabidopsis/peptide: At5g57790.1 68412.m06543 expressed protein (evalue: 4.6e-06, score=48.91) genbank/nr: gi|48310140|gb|AAT41761.1| At5g57790 [Arabidopsis thaliana] (evalue: 0.00017, score=48.91)
a11092										sgn-U212755	arabidopsis/peptide: At3g09270.1 68410.m00987 glutathione transferase, putative similar to glutathione transferase GB:CAA71784 [Glycine max] (evalue: 4.6e-53, score=204.5) genbank/nr: gi|417542|sp|P32111|GTX1_SOLTU Probable glutathione S-transferase (Pat
a11093	-0.26	0.29	0.15	0.13	0.52	0.26	-0.44	0.36	0.18	sgn-U214920	arabidopsis/peptide: At2g26540.1 68409.m02889 expressed protein (evalue: 6.8e-82, score=301.6) genbank/nr: gi|18694346|emb|CAC85287.1| uroporphyrinogen III synthase [Arabidopsis thaliana] (evalue: 2.6e-80, score=301.6)
a11094										sgn-U240839	-
a11095										sgn-U238143	-
a11096	-1.17	2.94	1.47	0.34	1.08	0.54	1.18	0.56	0.28	sgn-U212804	arabidopsis/peptide: At1g06620.1 68408.m00635 2-oxoglutarate-dependent dioxygenase, putative similar to 2A6 (GI:599622) and tomato ethylene synthesis regulatory protein E8 (SP|P10967); contains Pfam profile: PF00671 Iron/Ascorbate oxidoreductase family (
a11097	0.37	0.18	0.09	-0.6	0.3	0.15	0.62	0.1	0.05	sgn-U215986	arabidopsis/peptide: At2g46490.1 68409.m05228 expressed protein (evalue: 7.8e-15, score=77.03) genbank/nr: gi|15225993|ref|NP_182172.1| expressed protein [Arabidopsis thaliana] gi|25409006|pir||E84903 hypothetical protein At2g46490 [imported] - Arabidops
a11098										sgn-U218808	arabidopsis/peptide: At4g33300.1 68411.m04304 disease resistance protein (CC-NBS-LRR class), putative domain signature CC-NBS-LRR exists, suggestive of a disease resistance protein (evalue: 8.4e-59, score=224.6) genbank/nr: gi|46396028|sp|Q9SZA7|DR29_ARA
a11099	0.07	0.13	0.07	-0.03	0.14	0.07	-0.02	0.03	0.02	sgn-U212700	arabidopsis/peptide: At4g38970.1 68411.m05023 fructose-bisphosphate aldolase, putative strong similarity to plastidic fructose-bisphosphate aldolase (EC 4.1.2.13) from Nicotiana paniculata (NPALDP1) [GI:4827251], Oryza sativa, PIR2:T02057 [SP|Q40677] (ev
a111	-0.79	0.37	0.18	-0.88	0.42	0.21	-1.34	0.26	0.13	sgn-U220780	arabidopsis/peptide: At5g11900.1 68412.m01291 expressed protein density regulated protein drp1, Homo sapiens, EMBL:AF038554 (evalue: 3.2e-67, score=252.3) genbank/nr: gi|22326739|ref|NP_196751.2| expressed protein [Arabidopsis thaliana] gi|17381204|gb|AA
a1110										sgn-U223063	arabidopsis/peptide: At2g27660.1 68409.m03036 expressed protein (evalue: 2.2e-50, score=195.7) genbank/nr: gi|15226210|ref|NP_180334.1| expressed protein [Arabidopsis thaliana] gi|25407910|pir||D84675 hypothetical protein At2g27660 [imported] - Arabidops
a11100	-2.01	0.73	0.37	-1.16	0.23	0.11	-0.09	0.2	0.1	sgn-U215880	arabidopsis/peptide: At5g22940.1 68412.m02460 expressed protein strong similarity to unknown protein (gb|AAC98455.1) (evalue: 3e-125, score=445.3) genbank/nr: gi|42568020|ref|NP_197685.2| exostosin family protein [Arabidopsis thaliana] (evalue: 1e-123, score=445.3)
a11101	0.58	0.42	0.21	0.71	0.6	0.3	0.06	0.44	0.22	sgn-U217132	arabidopsis/peptide: At1g03930.1 68408.m00339 protein kinase (ADK1) identical to dual specificity kinase 1 (ADK1) [Arabidopsis thaliana] gi|1216484|gb|AAB47968; supported by cDNA gi:18700076 and gi:1216483. Note: differences between cDNAs in the 11th exo
a11102	0.54	0.19	0.1	0.07	0.45	0.22	0.87	0.13	0.07	sgn-U220732	arabidopsis/peptide: At2g03820.1 68409.m00305 nonsense-mediated mRNA decay protein -related (evalue: 3e-103, score=372.1) genbank/nr: gi|15810403|gb|AAL07089.1| putative nonsense-mediated mRNA decay protein [Arabidopsis thaliana] (evalue: 1e-101, score=3
a11103	-1.01	0.3	0.15	-1.02	0.2	0.1	-0.67	0.16	0.08	sgn-U215694	arabidopsis/peptide: At2g43850.1 68409.m04927 protein kinase -related contains a protein kinase domain profile (PDOC00100) (evalue: 0, score=731.9) genbank/nr: gi|18700701|gb|AAL78674.1| ankyrin-kinase [Medicago truncatula] (evalue: 0, score=740.7)
a11104	-1.64	0.25	0.12	-1.24	0.35	0.17	-0.77	0.3	0.15	sgn-U227354	arabidopsis/peptide: At3g05640.2 68416.m00628 protein phosphatase 2C, putative / PP2C, putative similar to protein phosphatase-2C GB:AAC36699 from [Mesembryanthemum crystallinum] (evalue: 7.9e-35, score=142.9) genbank/nr: gi|15230022|ref|NP_187215.1| protein phosphatase 2C (PP2C), putative [Arabidopsis thaliana] gi|6714446|gb|AAF26133.1| putative protein phosphatase-2C [Arabidopsis thaliana] gi|1…
a11105	0.22	0.24	0.12	-0.03	0.14	0.07	-0.31	0.26	0.13	sgn-U212937	arabidopsis/peptide: At5g54270.1 68412.m06111 light-harvesting chlorophyll a/b binding protein, putative (evalue: 4e-134, score=474.9) genbank/nr: gi|115794|sp|P27489|CB23_LYCES Chlorophyll A-B binding protein 13, chloroplast precursor (LHCII type III CA
a11106				0.33	0.29	0.14				sgn-U219088	arabidopsis/peptide: At1g43850.1 68408.m04626 SEUSS transcriptional co-regulator annotation temporarily based on supporting cDNA gi|18033921|gb|AF378782.1| (evalue: 1.8e-18, score=89.74) genbank/nr: gi|15218544|ref|NP_175051.1| SEUSS transcriptional co-regulator [Arabidopsis thaliana] gi|30580502|sp|Q8W234|SEU_ARATH Transcriptional co-repressor SEUSS gi|18033922|gb|AAL57277.1| SEUSS transcription…
a11107	2.25	0.78	0.39	-0.17	0.65	0.32	0.28	0.14	0.07	sgn-U220648	arabidopsis/peptide: At4g16563.1 68411.m02280 chloroplast nucleoid DNA-binding protein-related temporary automated functional assignment (evalue: 3e-113, score=405.2) genbank/nr: gi|18414692|ref|NP_567506.1| chloroplast nucleoid DNA-binding protein-relat
a11108	-0.36	0.25	0.13	0.63	0.43	0.22				sgn-U219608	arabidopsis/peptide: At1g09570.1 68408.m00963 phytochrome A (PHYA) identical to SP|P14712 Phytochrome A {Arabidopsis thaliana} (evalue: 0, score=679.9) genbank/nr: gi|3492795|emb|CAA05086.1| phyA [Lycopersicon esculentum] gi|3492797|emb|CAA05087.1| phyA
a11109										sgn-U218915	arabidopsis/peptide: At2g34420.1 68409.m05524 photosystem II type I chlorophyll a /b binding protein identical to GB:X64460 (evalue: 1.1e-87, score=318.9) genbank/nr: gi|115781|sp|P27492|CB21_TOBAC Chlorophyll A-B binding protein 16, chloroplast precurs
a1111	-0.28	0.28	0.14	0.19	0.25	0.13	0.75	0.21	0.11	sgn-U216464	arabidopsis/peptide: At1g09840.3 68414.m01108 shaggy-related protein kinase kappa / ASK-kappa (ASK10) identical to shaggy-related protein kinase kappa SP:Q39019 GI:717180 from [Arabidopsis thaliana] (evalue: 0, score=488.8) genbank/nr: gi|24637171|gb|AAN
a11110										sgn-U218949	arabidopsis/peptide: At5g64220.1 68412.m07298 calmodulin-binding protein similar to anther ethylene-upregulated calmodulin-binding protein ER1 GI:11612392 from[Nicotiana tabacum] (evalue: 1.4e-98, score=356.7) genbank/nr: gi|5669650|gb|AAD46410.1| ER66 p
a11111	-1.54	0.42	0.21	-0.29	0.28	0.14	-0.2	0.39	0.19	sgn-U215203	arabidopsis/peptide: At3g54050.1 68410.m05526 fructose-bisphosphatase precursor (evalue: 1e-140, score=496.5) genbank/nr: gi|34902030|ref|NP_912361.1| fructose-1,6-bisphosphatase [Oryza sativa (japonica cultivar-group)] gi|3913641|sp|O64422|F16P_ORYSA FR
a11112	0.96	0.33	0.16	0.06	0.25	0.13	0.84	0.22	0.11	sgn-U214879	genbank/nr: gi|135171|sp|P27058|SYST_LYCES Systemin precursor gi|7489075|pir||T07149 systemin precursor - tomato gi|170482|gb|AAA34182.1| prosystemin gi|170486|gb|AAA34184.1| prosystemin (evalue: 1.4e-79, score=297.7)
a11113	-1.39	0.46	0.23	0.16	0.31	0.16	0.38	0.1	0.05	sgn-U217830	arabidopsis/peptide: At2g29420.1 68409.m03236 glutathione transferase, putative (evalue: 7.3e-55, score=211.5) genbank/nr: gi|10567808|gb|AAG16758.1| putative glutathione S-transferase T3 [Lycopersicon esculentum] (evalue: 2e-111, score=404.8)
a11114	-0.02	0.87	0.44	0.61	0.34	0.17	-0.89	0.63	0.31	sgn-U220826	arabidopsis/peptide: At5g19400.1 68412.m02117 expressed protein predicted proteins, Homo sapiens (evalue: 6.1e-08, score=54.68) genbank/nr: gi|18146966|dbj|BAB82502.1| cig3 [Nicotiana tabacum] (evalue: 1.3e-46, score=188.3)
a11115	-0.16	0.49	0.24	0.06	0.51	0.25	-0.93	0.07	0.03	sgn-U225978
a11116										sgn-U228203	arabidopsis/peptide: At1g64300.1 68408.m06676 protein kinase family contains protein kinase domain, Pfam:PF00069 (evalue: 1.1e-64, score=243) genbank/nr: gi|18408017|ref|NP_564829.1| protein kinase family [Arabidopsis thaliana] gi|15983374|gb|AAL11555.1|
a11117	-0.36	0.45	0.22	-0.71	0.39	0.19	-0.51	0.04	0.02	sgn-U218561	arabidopsis/peptide: At4g09980.1 68411.m01474 expressed protein m6A methyltransferase - Homo sapiens, PID:g2460037 (evalue: 5e-126, score=448.4) genbank/nr: gi|37534852|ref|NP_921728.1| putative pol polyprotein [Oryza sativa (japonica cultivar-group)] gi
a11118										sgn-U231282	arabidopsis/peptide: At4g37050.1 68411.m04771 patatin, putative similar to patatin-like latex allergen [Hevea brasiliensis][PMID:10589016]; contains patatin domain PF01734 (evalue: 1.7e-37, score=152.1) genbank/nr: gi|9794870|gb|AAF98369.1| patatin-like
a11119	-0.26	0.45	0.23	0.25	0.37	0.18	-0.39	0.29	0.14	sgn-U222131	arabidopsis/peptide: At2g44970.1 68409.m05058 expressed protein identical to GB:AAC31827 (evalue: 1e-16, score=83.96) genbank/nr: gi|18377628|gb|AAL66964.1| unknown protein [Arabidopsis thaliana] (evalue: 3.7e-15, score=83.96)
a1112				-0.59	0.6	0.3				sgn-U221738	arabidopsis/peptide: At5g14400.1 68412.m01553 cytochrome p450 family cytochrome P450 CYP90, Arabidopsis thaliana, PIR:S55379 (evalue: 7.9e-61, score=230.3) genbank/nr: gi|22326806|ref|NP_196944.2| cytochrome p450 family [Arabidopsis thaliana] (evalue: 2.
a11120	-0.53	0.23	0.11	0.19	0.25	0.13	-0.48	0.12	0.06	sgn-U216224	arabidopsis/peptide: At1g12520.1 68408.m01307 copper/zinc superoxide dismutase copper chaperone, putative similar to copper chaperone for superoxide dismutase [Homo sapiens] gi|2431868|gb|AAC51764 (evalue: 3.9e-80, score=295) genbank/nr: gi|5759320|gb|AA
a11121										sgn-U229100	arabidopsis/peptide: At1g65840.1 68408.m06849 amine oxidase family similar to polyamine oxidase SP:O64411 [Zea mays]; contains Pfam profile PF01593 amine oxidase, flavin-containing (evalue: 1.7e-54, score=209.1) genbank/nr: gi|32488722|emb|CAE03599.1| OS
a11122	-0.61	0.31	0.15	-0.4	0.29	0.15	-0.8	0.2	0.1	sgn-U225875	arabidopsis/peptide: At1g76510.2 68414.m08903 ARID/BRIGHT DNA-binding domain-containing protein contains Pfam profile PF01388: ARID/BRIGHT DNA binding domain (evalue: 2.2e-91, score=332.4) genbank/nr: gi|42563264|ref|NP_177777.3| ARID/BRIGHT DNA-binding
a11123										sgn-U234546	-
a11124	-2.16	0.61	0.31	-2.79	0.1	0.05	-1.83	0.4	0.2	Control-4
a11125	-2.21	0.57	0.28	-2.86	0.31	0.15	-1.88	0.26	0.13	Control-4
a11126	-2.1	0.5	0.25	-2.72	0.17	0.09	-1.82	0.66	0.33	Control-4
a11127	-2.15	0.5	0.25	-2.7	0.23	0.11	-2.04	0.19	0.09	Control-4
a11128										Control-2
a11129										Control-2
a1113										sgn-U223343	arabidopsis/peptide: At3g09720.1 68410.m01034 DEAD/DEAH box helicase, putative similar to RNA helicase involved in rRNA processing GB:6321267 from [Saccharomyces cerevisiae]c, ontains DEAD and DEAH box domain (evalue: 7e-156, score=547) genbank/nr: gi|22
a11130										Control-2
a11131										Control-2
a11132										sgn-U232850	-
a11133	1.91	0.5	0.25	1.64	1.04	0.52	-0.96	1.08	0.54	sgn-U227038	arabidopsis/peptide: At5g67360.1 68412.m07690 subtilisin-like serine protease ARA12 Asp48; almost identical to cucumisin-like serine protease (ARA12) GI:3176874 from [Arabidopsis thaliana] (evalue: 1.1e-53, score=170.6) genbank/nr: gi|18425181|ref|NP_569
a11134										sgn-U224743	arabidopsis/peptide: At2g46590.1 68409.m05249 Dof zinc finger protein similar to DNA-binding protein DAG1/BBFa GI:4581965 [Arabidopsis thaliana] (evalue: 3.6e-05, score=45.05) genbank/nr: gi|24211633|sp|Q9ZPY0|DAG2_ARATH DOF zinc finger protein DAG2 (Dof
a11135	0.43	0.75	0.38	0.15	0.51	0.25				sgn-U219309	arabidopsis/peptide: At4g34030.1 68411.m04393 3-methylcrotonyl-CoA carboxylase non-biotinylated subunit (MCCB) annotation temporarily based on supporting cDNA gi|7021221|gb|AF059510.1|AF059510 (evalue: 1.3e-46, score=181.8) genbank/nr: gi|14423378|gb|AAK
a11136	0.4	0.38	0.19				-0.46	0.49	0.24	sgn-U235080	-
a11137										sgn-U216824	arabidopsis/peptide: At4g33090.1 68411.m04284 aminopeptidase- like protein aminopeptidase, Mus musculus, U35646 (evalue: 1e-113, score=406.8) genbank/nr: gi|22329112|ref|NP_195035.2| aminopeptidase- like protein [Arabidopsis thaliana] gi|17473511|gb|AAL3
a11138	0.68	0.78	0.39	-1.61	0.5	0.25	-0.78	0.13	0.06	sgn-U215419	arabidopsis/peptide: At4g15560.1 68411.m02155 DEF (CLA1) protein (evalue: 0, score=768.5) genbank/nr: gi|11691594|emb|CAA09804.2| 1-deoxyxylulose 5-phosphate synthase [Catharanthus roseus] (evalue: 0, score=883.6)
a11139	0.48	0.11	0.05	0.78	0.1	0.05	0.35	0.13	0.07	sgn-U214204	arabidopsis/peptide: At1g49820.1 68408.m05117 expressed protein (evalue: 0, score=664.1) genbank/nr: gi|18402794|ref|NP_564555.1| expressed protein [Arabidopsis thaliana] gi|25372942|pir||A96535 unknown protein, 11341-13243 [imported] - Arabidopsis thali
a1114	-0.24	0.39	0.2	-0.06	0.21	0.1	-0.48	0.1	0.05	sgn-U223909	arabidopsis/peptide: At1g16210.1 68408.m01751 expressed protein ESTs gb|T04357 and gb|AA595092 come from this gene (evalue: 4.9e-48, score=188) genbank/nr: gi|18394335|ref|NP_563993.1| expressed protein [Arabidopsis thaliana] gi|18176164|gb|AAL59995.1| u
a11140										sgn-U226493	arabidopsis/peptide: At1g78560.1 68408.m08401 bile acid:sodium symporter family low similarity to SP|Q12908 Ileal sodium/bile acid cotransporter {Homo sapiens}; contains Pfam profile PF01758: Sodium Bile acid symporter family (evalue: 1.1e-17, score=86.2
a11141	-0.13	0.6	0.3	0.26	0.26	0.13	0.51	0.34	0.17	sgn-U215687	arabidopsis/peptide: At5g61970.1 68412.m07033 signal recognition particle - related low similarity to Signal recognition particle 68 kDa protein (SRP68) from Homo sapiens SP|Q9UHB9, Canis familiaris SP|Q00004 (evalue: 0, score=680.6) genbank/nr: gi|18424
a11142	-0.44	0.37	0.19	-0.18	0.37	0.19	0.12	0.17	0.08	sgn-U229061	arabidopsis/peptide: At3g04960.1 68410.m00495 expressed protein low similarity to SP|P32380 NUF1 protein (Spindle poly body spacer protein SPC110) {Saccharomyces cerevisiae} (evalue: 3.9e-09, score=58.15) genbank/nr: gi|42563510|ref|NP_187147.2| expresse
a11143										sgn-U235967	-
a11144	0.25	0.43	0.22	-0.29	0.63	0.31	-0.31	0.25	0.12	sgn-U223623	arabidopsis/peptide: At5g03220.1 68412.m00250 expressed protein MED7, Homo sapiens, EMBL:AF031383 (evalue: 1.2e-72, score=269.6) genbank/nr: gi|21618057|gb|AAM67107.1| transcription co-activator-like protein [Arabidopsis thaliana] (evalue: 1.1e-71, score
a11145										S69414	uidA=beta-glucuronidase [Escherichia coli, Genomic, 1812 nt]
a11146										sgn-U215457	arabidopsis/peptide: At5g02810.1 68412.m00204 pseudo-response regulator, APRR7 (APRR1/TOC1 family) identical to pseudo-response regulator 7 GI:10281004 from [Arabidopsis thaliana] (evalue: 1.8e-05, score=47.37) genbank/nr: gi|18414032|ref|NP_568107.1| ps
a11147										sgn-U225847	arabidopsis/peptide: At4g31390.1 68411.m04059 ABC transporter -related temporary automated functional assignment (evalue: 4e-37, score=151.4) genbank/nr: gi|22329052|ref|NP_194867.2| ABC transporter -related [Arabidopsis thaliana] gi|20260428|gb|AAM13112
a11148	-1.47	0.68	0.34	-0.9	0.38	0.19	-1.19	0.2	0.1	sgn-U214336	arabidopsis/peptide: At2g26280.1 68409.m02860 expressed protein (evalue: 0, score=643.3) genbank/nr: gi|15225276|ref|NP_180196.1| expressed protein [Arabidopsis thaliana] gi|25407833|pir||E84658 hypothetical protein At2g26280 [imported] - Arabidopsis tha
a11149	-0.67	0.39	0.2	-1.19	0.33	0.16				sgn-U212783	arabidopsis/peptide: At1g55020.1 68408.m05759 lipoxygenase (LOX1) identical to SP|Q06327 (evalue: 0, score=902.9) genbank/nr: gi|10764845|gb|AAG21691.1| lipoxygenase [Lycopersicon esculentum] (evalue: 0, score=1254.6)
a1115										sgn-U233200	-
a11150										sgn-U240724	-
a11151	-0.01	0.31	0.16	0.31	0.25	0.13	-0.12	0.14	0.07	sgn-U212825	arabidopsis/peptide: At2g36530.1 68409.m04056 enolase (2-phospho-D-glycerate hydroylase) (evalue: 0, score=810.1) genbank/nr: gi|119354|sp|P26300|ENO_LYCES Enolase (2-phosphoglycerate dehydratase) (2-phospho-D-glycerate hydro-lyase) gi|82082|pir||JQ1185
a11152										sgn-U242293	-
a11153										sgn-U241128	-
a11154	1.06	0.18	0.09	0	0.19	0.09	-0.87	0.34	0.17	sgn-U214487	genbank/nr: gi|7489241|pir||T07176 extensin homolog - potato (fragment) gi|2894120|emb|CAA06000.1| extensin-like protein [Solanum tuberosum] (evalue: 2.1e-70, score=267.7)
a11155	1.27	0.5	0.25	1.07	0.18	0.09	-0.01	0.46	0.23	AF130425	Lycopersicon esculentum cryptochrome 2 mRNA, complete cds
a11156										sgn-U215164	arabidopsis/peptide: At4g27290.1 68411.m03565 putative receptor like kinase receptor-like kinase SFR2, Brassica oleracea, PID:e258943 (evalue: 6.5e-22, score=100.5) genbank/nr: gi|15237045|ref|NP_194459.1| putative receptor like kinase [Arabidopsis thali
a11157	-0.65	0.59	0.3	-0.18	0.13	0.07	-0.45	0.22	0.11	sgn-U220292	arabidopsis/peptide: At1g05970.1 68408.m00570 expressed protein (evalue: 9.9e-42, score=166.4) genbank/nr: gi|40850567|gb|AAR95999.1| hypothetical protein [Musa acuminata] (evalue: 1.8e-49, score=197.2)
a11158	0.19	0.27	0.14	0.07	0.07	0.04	-0.36	0.58	0.29	sgn-U220559	arabidopsis/peptide: At5g08335.1 68412.m00913 expressed protein (evalue: 2.6e-78, score=289.3) genbank/nr: gi|18415785|ref|NP_568191.1| expressed protein [Arabidopsis thaliana] gi|14334710|gb|AAK59533.1| unknown protein [Arabidopsis thaliana] gi|16323428
a11159	-0.32	0.19	0.1	-0.29	0.12	0.06	-1	0.36	0.18	sgn-U214131	arabidopsis/peptide: At5g33320.1 68412.m03567 triose phosphate/phosphate translocator, putative similar to SWISS-PROT:P52178 triose phosphate/phosphate translocator [Cauliflower] {Brassica oleracea} (evalue: 7e-146, score=514.2) genbank/nr: gi|7489171|pi
a1116	-0.01	0.18	0.09	-0.38	0.32	0.16	0.16	0.15	0.08	sgn-U213727	arabidopsis/peptide: At3g56860.3 68410.m06942 RNA recognition motif (RRM) - containing protein low similarity to hnRNP A/B related protein - Felis catus, EMBL:AF153444; contains InterPro entry IPR000504: RNA-binding region RNP-1 (RNA recognition motif) (R
a11160	1.75	5.6	2.8	1.13	2.25	1.12	5.5	1.01	0.5	sgn-U214504	arabidopsis/peptide: At3g44735.1 68410.m04458 expressed protein (evalue: 8.8e-07, score=51.6) genbank/nr: gi|23466387|tpg|DAA00284.1| TPA: putative phytosulfokine peptide precursor [Lycopersicon esculentum] (evalue: 3e-14, score=81.65)
a11161	-0.05	0.72	0.36	1.07	0.39	0.2	0.29	0.27	0.13	sgn-U225461	arabidopsis/peptide: At5g19180.1 68412.m02090 RUB-activating enzyme ECR1 identical to gi:2952433 (evalue: 3e-102, score=367.9) genbank/nr: gi|18419850|ref|NP_568370.1| RUB-activating enzyme ECR1 [Arabidopsis thaliana] gi|15215794|gb|AAK91442.1| AT5g19180
a11162	-0.65	0.38	0.19	0.2	0.33	0.17				sgn-U220920	arabidopsis/peptide: At1g60230.1 68408.m06220 expressed protein contains Pfam profile PF04055: radical SAM domain protein (evalue: 5e-160, score=561.2) genbank/nr: gi|7486915|pir||T02275 hypothetical protein T13D8.12 - Arabidopsis thaliana gi|3249072|gb
a11163	-0.23	0.52	0.26	-0.46	0.78	0.39	-0.29	0.47	0.24	sgn-U234791	-
a11164	-2.46	0.96	0.48				-0.05	0.15	0.08	sgn-U226681	arabidopsis/peptide: At4g09180.1 68411.m01369 bHLH protein family contains Pfam profile: PF00010 helix-loop-helix DNA-binding domain (evalue: 8.3e-37, score=150.6) genbank/nr: gi|15233768|ref|NP_192657.1| bHLH protein family [Arabidopsis thaliana] gi|25407489|pir||B85093 hypothetical protein AT4g09180 [imported] - Arabidopsis thaliana gi|7267561|emb|CAB78042.1| putative protein [Arabidopsis thali…
a11165				0.21	0.77	0.39	-0.2	0.32	0.16	sgn-U219903	arabidopsis/peptide: At1g53760.1 68408.m05612 hypothetical protein (evalue: 2.3e-85, score=312.8) genbank/nr: gi|15220931|ref|NP_175779.1| hypothetical protein [Arabidopsis thaliana] gi|12324017|gb|AAG51966.1| hypothetical protein; 1267-3026 [Arabidopsis
a11166	0.14	0.23	0.12	0.22	0.1	0.05	0.29	0.18	0.09	sgn-U221796	arabidopsis/peptide: At2g44820.2 68409.m05542 expressed protein (evalue: 1.3e-22, score=104) genbank/nr: gi|15224964|ref|NP_182009.1| expressed protein [Arabidopsis thaliana] gi|30689841|ref|NP_850425.1| expressed protein [Arabidopsis thaliana] gi|748694
a11167										sgn-U241324	-
a11168	-1.69	0.5	0.25	-1.28	0.16	0.08	-1.08	0.3	0.15	sgn-U215738	arabidopsis/peptide: At3g06110.2 68410.m06810 dual-specificity protein phosphatase -related similar to dual-specificity protein phosphatase GB:CAA77232 [Arabidopsis thaliana] (evalue: 1.7e-07, score=52.76) genbank/nr: gi|18397475|ref|NP_566272.1| dual-specificity protein phosphatase -related [Arabidopsis thaliana] gi|21553899|gb|AAM62982.1| putative dual-specificity protein phosphatase [Arabidops…
a11169				0.86	0.43	0.21	2.33	0.24	0.12	sgn-U228673	arabidopsis/peptide: At1g25560.1 68408.m02872 AP2 domain transcription factor, putative similar to DNA-binding protein RAV2 GI:3868859 from [Arabidopsis thaliana] (evalue: 4.9e-56, score=214.2) genbank/nr: gi|40287464|gb|AAR83846.1| AP2 domain transcription factor [Capsicum annuum] (evalue: 6.3e-73, score=275.4)
a1117	2.08	0.43	0.21	1	0.29	0.14				sgn-U215815	arabidopsis/peptide: At3g02600.1 68410.m00225 phosphatidic acid phosphatase (PAP2) family similar to phosphatidic acid phosphatase [Mus musculus] GI:1487873; contains Pfam profile: PF01569 phosphatase PAP2 superfamily (evalue: 2e-119, score=426) genbank/nr: gi|9621903|gb|AAF89579.1| phosphatidic acid phosphatase alpha [Vigna unguiculata] (evalue: 5e-122, score=439.9)
a11170										sgn-U214704	arabidopsis/peptide: At3g55620.1 68410.m05706 eukaryotic translation initiation factor 6 (EIF-6) - like protein eukaryotic translation initiation factor 6 (EIF-6), Mus musculus, EMBL:AF047046 (evalue: 4e-107, score=384.8) genbank/nr: gi|15228161|ref|NP_1
a11171										sgn-U229737	arabidopsis/peptide: At4g18240.1 68411.m02471 starch synthase-related protein contains similarity to starch synthase GI:4582783 from [Vigna unguiculata] (evalue: 1.3e-27, score=120.2) genbank/nr: gi|8901183|gb|AAC17971.2| soluble starch synthase [Chlamyd
a11172				0.46	0.27	0.13	0.19	0.16	0.08	sgn-U214618	arabidopsis/peptide: At3g22330.1 68410.m02561 DEAD box RNA helicase, putative similar to RNA helicases GI:3775995, GI:3775987 from [Arabidopsis thaliana]; contains Pfam profiles PF00270: DEAD/DEAH box helicase, PF00271: Helicase conserved C-terminal domai
a11173										sgn-U218427	arabidopsis/peptide: At3g58780.1 68410.m06056 MADS-box protein (evalue: 3.5e-73, score=272.3) genbank/nr: gi|24967135|gb|AAM33101.2| TAGL1 transcription factor [Lycopersicon esculentum] (evalue: 7e-121, score=436)
a11174										sgn-U241768	-
a11175	-0.82	1.05	0.53	-0.51	0.23	0.12	-0.14	0.18	0.09	sgn-U215504	arabidopsis/peptide: At4g01870.1 68411.m00227 expressed protein temporary automated functional assignment (evalue: 0, score=760.4) genbank/nr: gi|20259480|gb|AAM13860.1| unknown protein [Arabidopsis thaliana] (evalue: 0, score=760.8)
a11176				-0.08	0.32	0.16	-0.3	0.19	0.1	sgn-U229125	arabidopsis/peptide: At1g03160.1 68408.m00262 fructokinase -related (evalue: 3.2e-54, score=136) genbank/nr: gi|15218732|ref|NP_171815.1| fructokinase -related [Arabidopsis thaliana] gi|34365773|gb|AAQ65198.1| At1g03160 [Arabidopsis thaliana] (evalue: 1.
a11177										sgn-U226036
a11178				0.14	0.32	0.16	0.21	0.16	0.08	sgn-U215883	arabidopsis/peptide: At5g18900.1 68412.m02058 oxidoreductase, 2OG-Fe(II) oxygenase family similar to prolyl 4-hydroxylase, alpha subunit, from Rattus norvegicus [GI:474940], Mus musculus [SP|Q60715], Homo sapiens [GI:18073925]; contains PF03171 2OG-Fe(II)
a11179				1.14	0.25	0.13	1.2	0.65	0.32	sgn-U222417	arabidopsis/peptide: At5g65210.2 68412.m08094 bZIP transcription factor, TGA1 (evalue: 3e-116, score=416) genbank/nr: gi|15238367|ref|NP_201324.1| bZIP transcription factor, TGA1 [Arabidopsis thaliana] gi|30698106|ref|NP_851273.1| bZIP transcription fact
a1118	-0.02	0.07	0.03	0.14	0.29	0.15	-0.02	0.03	0.02	sgn-U213716	arabidopsis/peptide: At2g37220.1 68409.m04132 29 kDa ribonucleoprotein, chloroplast (RNA-binding protein cp29), putative similar to SP|Q43349 29 kDa ribonucleoprotein, chloroplast precursor (RNA-binding protein cp29) {Arabidopsis thaliana} (evalue: 2e-69
a11180										sgn-U221931
a11181										sgn-U240933	-
a11182	0.07	0.47	0.23	0.55	0.42	0.21	1.24	0.12	0.06	sgn-U212684	arabidopsis/peptide: At1g66540.1 68408.m06934 cytochrome P450, putative Similar to cytochrome P450 91A1 (SP:Q9FG65)[Arabidopsis thaliana]; contains Pfam profile: PF00067: Cytochrome P450 (evalue: 3.2e-21, score=98.6) genbank/nr: gi|7430635|pir||T10896 cy
a11183				-1.39	0.59	0.3	-1.04	0.41	0.21	sgn-U222251	arabidopsis/peptide: At3g14720.1 68410.m01671 mitogen-activated protein kinase (MAPK), putative (MPK19) identical to mitogen-activated protein kinase (MAPK)(AtMPK19), PMID:12119167; (evalue: 1.9e-18, score=89.74) genbank/nr: gi|26000756|gb|AAN75467.1| mi
a11184	-0.57	0.28	0.14	0.27	0.2	0.1	-0.17	0.14	0.07	sgn-U217574	arabidopsis/peptide: At4g25080.3 68411.m05326 magnesium-protoporphyrin O-methyltransferase (magnesium-protoporphyrin IX methyltransferase) Eur. J. Biochem. 269:240-248 (2002) (evalue: 6.9e-73, score=270.4) genbank/nr: gi|7839365|gb|AAF70243.1| S-adenosyl
a11185				-0.28	0.44	0.22	-0.34	0.45	0.22	sgn-U223429	arabidopsis/peptide: At5g48730.1 68412.m05437 pentatricopeptide (PPR) repeat-containing protein contains Pfam profile PF01535: PPR repeat (evalue: 3e-140, score=494.6) genbank/nr: gi|15239693|ref|NP_199684.1| pentatricopeptide (PPR) repeat-containing pro
a11186										sgn-U219897	arabidopsis/peptide: At1g18560.1 68408.m02089 expressed protein (evalue: 2.8e-05, score=46.98) genbank/nr: gi|47900689|gb|AAT39288.1| putative transposase [Solanum demissum] (evalue: 5.4e-27, score=124.4)
a11187				-0.33	0.42	0.21	-0.61	0.5	0.25	sgn-U220112	arabidopsis/peptide: At3g06650.1 68410.m00707 ATP citrate lyase -related similar to ATP citrate lyase GI:5304837 (Cyanophora paradoxa) (evalue: 1.2e-92, score=336.3) genbank/nr: gi|13160653|gb|AAK13318.1| ATP:citrate lyase [Capsicum annuum] (evalue: 1.3e
a11188										sgn-U220688	arabidopsis/peptide: At3g51550.1 68410.m05231 protein kinase family contains protein kinase domain, Pfam:PF00069 (evalue: 1.6e-47, score=186.4) genbank/nr: gi|14334760|gb|AAK59558.1| putative receptor-protein kinase [Arabidopsis thaliana] (evalue: 5.7e-4
a11189	-0.59	0.28	0.14	-0.41	0.14	0.07	0.03	0.28	0.14	sgn-U223809	arabidopsis/peptide: At1g12430.1 68408.m01295 armadillo-repeat-containing kinesin-related protein (evalue: 2.9e-77, score=285) genbank/nr: gi|8778646|gb|AAF79654.1| F5O11.15 [Arabidopsis thaliana] (evalue: 1.1e-75, score=285)
a1119	-0.49	1.72	0.86	1.05	1.09	0.55				sgn-U220298	arabidopsis/peptide: At5g35100.1 68412.m03747 expressed protein (evalue: 1.5e-87, score=319.7) genbank/nr: gi|28564614|dbj|BAC57781.1| unknown protein [Oryza sativa (japonica cultivar-group)] gi|38175505|dbj|BAD01200.1| unknown protein [Oryza sativa (jap
a11190	-1.01	0.3	0.15	-1.2	0.51	0.25	-2.07	0.18	0.09	sgn-U213123	arabidopsis/peptide: At4g34710.2 68417.m04927 arginine decarboxylase 2 (SPE2) identical to SP|O23141 Arginine decarboxylase 2 (EC 4.1.1.19) (ARGDC 2) (ADC 2) (ADC-N) {Arabidopsis thaliana} (evalue: 0, score=917.1) genbank/nr: gi|40645472|dbj|BAD06581.1| arginine decarboxylase [Nicotiana tabacum] (evalue: 0, score=1176)
a11191										sgn-U214548	arabidopsis/peptide: At3g01270.1 68410.m00031 polysaccharide lyase family 1 (pectate lyase) similar to pectate lyase P59 SP:P15722 from [Lycopersicon esculentum] (evalue: 4e-112, score=401.7) genbank/nr: gi|730291|sp|P40972|PEL_TOBAC Pectate lyase precur
a11192				1.14	0.11	0.05	0.09	0.49	0.25	sgn-U220428	arabidopsis/peptide: At5g14260.3 68418.m01668 SET domain-containing protein low similarity to ribulose-1,5-bisphosphate carboxylase/oxygenase small subunit N-methyltransferase I [Spinacia oleracea] GI:3403236; contains Pfam profile PF00856: SET domain (e
a11193	0.01	0.12	0.06	0.02	0.14	0.07	0.23	0.07	0.03	sgn-U217457
a11194	-0.3	0.78	0.39	-0.38	0.2	0.1	-0.17	0.41	0.21	sgn-U218204	arabidopsis/peptide: At3g52220.1 68410.m05316 expressed protein (evalue: 2.2e-56, score=216.1) genbank/nr: gi|18409514|ref|NP_566962.1| expressed protein [Arabidopsis thaliana] gi|13899105|gb|AAK48974.1| putative protein [Arabidopsis thaliana] gi|3002370
a11195	-0.09	0.65	0.32	-0.64	0.57	0.29	-0.43	0.4	0.2	sgn-U219171	arabidopsis/peptide: At1g04140.2 68408.m00363 transducin / WD-40 repeat protein family contains 4 WD-40 repeats (PF00400); similar to neural cell adhesion molecule 2, large isoform precursor gb|M76710 from Xenopus laevis, and beta transducin from S. cerev
a11196										sgn-U221826	arabidopsis/peptide: At2g33320.1 68409.m03694 C2 domain-containing protein low similarity to splicing coactivator subunit SRm300 [Homo sapiens] GI:6649242; contains Pfam profile PF00168: C2 domain (evalue: 1.6e-10, score=63.93) genbank/nr: gi|15225835|re
a11197	-1.44	0.36	0.18	-0.16	0.21	0.11	-0.61	0.16	0.08	sgn-U221523	arabidopsis/peptide: At2g15620.1 68409.m01603 ferredoxin--nitrite reductase (evalue: 2e-174, score=608.6) genbank/nr: gi|861067|emb|CAA46942.1| ferredoxin--nitrite reductase [Nicotiana tabacum] (evalue: 0, score=713.4)
a11198	-0.45	0.28	0.14	-0.42	0.09	0.04	-0.27	0.2	0.1	sgn-U222842	arabidopsis/peptide: At3g56720.1 68410.m05828 expressed protein (evalue: 1.3e-38, score=156.8) genbank/nr: gi|30694502|ref|NP_191231.2| expressed protein [Arabidopsis thaliana] (evalue: 4.9e-37, score=156.8)
a11199										sgn-U222519	arabidopsis/peptide: At2g38920.1 68409.m04329 expressed protein (evalue: 3e-110, score=396) genbank/nr: gi|30687707|ref|NP_181426.2| expressed protein [Arabidopsis thaliana] gi|26453309|dbj|BAC43727.1| unknown protein [Arabidopsis thaliana] gi|30017305|g
a112										sgn-U217264	arabidopsis/peptide: At4g12290.1 68411.m01760 copper amine oxidase -related protein copper amine oxidase - Cicer arietinum,PID:e1335964 (evalue: 0, score=866.7) genbank/nr: gi|22654995|gb|AAM98089.1| AT4g12290/T4C9_130 [Arabidopsis thaliana] gi|28416507|
a1120	0.36	0.24	0.12	0.32	0.47	0.23	-0.2	0.49	0.24	sgn-U224275	arabidopsis/peptide: At3g51895.1 68410.m05275 sulfate transporter ATST1 (evalue: 1.5e-77, score=285.4) genbank/nr: gi|15231069|ref|NP_190758.1| sulfate transporter ATST1 [Arabidopsis thaliana] (evalue: 4.9e-76, score=285.4)
a11200	-0.27	0.57	0.29	-0.3	0.29	0.15	0.04	0.12	0.06	sgn-U213502	arabidopsis/peptide: At3g13920.1 68410.m01577 eukaryotic translation initiation factor 4A-1 (eIF4A-1) eIF-4A-1 gi:15293046, gi:15450485 (evalue: 0, score=771.2) genbank/nr: gi|1170506|sp|P41379|IF42_NICPL Eukaryotic initiation factor 4A-2 (eIF4A-2) (eIF-
a11201	-0.27	1.04	0.52	0.3	0.87	0.43	0.51	0.4	0.2	sgn-U223109	arabidopsis/peptide: At5g09250.1 68412.m00986 transcriptional co-activator (KIWI) -related (evalue: 2.3e-29, score=124.8) genbank/nr: gi|15242365|ref|NP_196487.1| transcriptional co-activator (KIWI) -related [Arabidopsis thaliana] gi|37079587|sp|O65154|K
a11202										sgn-U212943	arabidopsis/peptide: At3g46570.1 68410.m04684 glycosyl hydrolase family 17 similar to glucan endo-1,3-beta-glucosidase precursor SP:P52409 from [Triticum aestivum] (evalue: 1.5e-20, score=96.29) genbank/nr: gi|13548679|dbj|BAB40807.1| endo-1,3-beta-gluca
a11203										sgn-U221491	arabidopsis/peptide: At4g33510.1 68411.m04327 2-dehydro-3-deoxyphosphoheptonate aldolase (DHS2) (3-deoxy-D-arabino-heptulosonate 7-phosphate synthase 2) (DAHP synthetase 2) nearly identical to SP|Q00218 (evalue: 1.9e-97, score=343.6) genbank/nr: gi|37359
a11204	-0.86	0.78	0.39	0.4	0.13	0.07	-0.14	0.55	0.27	sgn-U217467	arabidopsis/peptide: At5g54810.1 68412.m06176 tryptophan synthase, beta subunit 1 (TSB1) identical to SP|P14671 (evalue: 0, score=705.3) genbank/nr: gi|3915165|sp|O50046|TRPB_CAMAC Tryptophan synthase beta chain 2, chloroplast precursor gi|2792520|gb|AAB
a11205				0.36	0.19	0.1	0.25	0.59	0.29	sgn-U217373	arabidopsis/peptide: At5g54680.1 68412.m06158 bHLH protein similar to unknown protein (pir |B71406) (evalue: 7.3e-63, score=237.7) genbank/nr: gi|15239706|ref|NP_200279.1| bHLH protein [Arabidopsis thaliana] gi|10176795|dbj|BAB09934.1| gene_id:K5F14.2~pi
a11206										sgn-U223191	arabidopsis/peptide: At1g74850.1 68408.m07966 pentatricopeptide (PPR) repeat-containing protein contains Pfam profile PF01535: PPR repeat (evalue: 8.3e-80, score=294.3) genbank/nr: gi|15221411|ref|NP_177623.1| pentatricopeptide (PPR) repeat-containing pr
a11207										sgn-U212693	arabidopsis/peptide: At3g13400.1 68410.m01512 pectinesterase (pectin methylesterase) family similar to pectinesterase [Lycopersicon esculentum][GI:1944575]; similar to pollen-specific BP10 protein [SP|Q00624][Brassica napus]; contains Pfam profile: PF0039
a11208										sgn-U216336	arabidopsis/peptide: At4g21760.1 68411.m02879 glycosyl hydrolase family 1 beta-glucosidase, Pinus contorta, AF072736 (evalue: 7.6e-77, score=283.5) genbank/nr: gi|7435447|pir||T05851 beta-glucosidase homolog F17L22.220 - Arabidopsis thaliana gi|4455284|e
a11209				1.85	0.32	0.16	1.04	0.3	0.15	sgn-U215655	arabidopsis/peptide: At3g25290.1 68410.m02889 auxin-induced protein family similar to auxin-induced protein AIR12 GI:11357190 [Arabidopsis thaliana] (evalue: 5.7e-40, score=161.4) genbank/nr: gi|7489282|pir||T07174 tuberisation-related protein - potato gi|2894118|emb|CAA05999.1| hypothetical protein [Solanum tuberosum] (evalue: 1.3e-56, score=221.9)
a1121										sgn-U228797	arabidopsis/peptide: At5g16820.2 68412.m08152 heat shock transcription factor 3 (HSF3) identical to heat shock transcription factor 3 (HSF3) SP:O81821 from [Arabidopsis thaliana] (evalue: 3.7e-53, score=204.5) genbank/nr: gi|11357325|pir||T51514 Heat Sho
a11210										sgn-U227121	arabidopsis/peptide: At5g35590.1 68412.m03815 20S proteasome alpha subunit A1 (PAA1) identical to proteasome subunit alpha type 6-1 SP:O81146 GI:12643647 from [Arabidopsis thaliana] (evalue: 0.001, score=40.05)
a11211	-0.35	0.41	0.21	-0.67	0.24	0.12	-0.61	0.33	0.16	sgn-U221878	arabidopsis/peptide: At5g11490.1 68412.m01244 adaptin family similar to SP|Q9WV76 Adapter-related protein complex 4 beta 1 subunit (Beta subunit of AP- 4) {Mus musculus}, beta-adaptin Drosophila 1 {Drosophila melanogaster} GI:434902; contains Pfam profile
a11212										sgn-U230335	arabidopsis/peptide: At1g05320.1 68408.m00489 expressed protein ESTs gb|AA042402,gb|ATTS1380 come from this gene (evalue: 0.005, score=38.12) genbank/nr: gi|25408221|pir||F84730 probable myosin heavy chain [imported] - Arabidopsis thaliana (evalue: 3e-25
a11213	-1.72	0.62	0.31	-0.7	0.26	0.13	-0.21	0.14	0.07	sgn-U219448	arabidopsis/peptide: At1g67730.1 68408.m07093 short chain dehydrogenase/reductase family protein (b-keto acyl reductase, putative) similar to b-keto acyl reductase GI:2586127 from [Hordeum vulgare] (evalue: 3e-63, score=238.8) genbank/nr: gi|18408847|ref|NP_564905.1| short chain dehydrogenase/reductase family protein (b-keto acyl reductase, putative) [Arabidopsis thaliana] gi|21594872|gb|AAM66051…
a11214	0.21	0.52	0.26	0.33	0.31	0.15	0.69	0.31	0.16	sgn-U224378	arabidopsis/peptide: At2g36130.1 68409.m04013 cyclophilin-related protein (evalue: 4.7e-71, score=264.2) genbank/nr: gi|15076665|dbj|BAB62328.1| cyclophilin [Oryza sativa (japonica cultivar-group)] gi|15076667|dbj|BAB62329.1| cyclophilin [Oryza sativa (j
a11215	-1.46	0.75	0.37	-0.93	0.21	0.11	-0.07	0.21	0.1	sgn-U233294	-
a11216										sgn-U234488	-
a11217	0.87	0.6	0.3	0.31	0.38	0.19	0.17	0.43	0.21	sgn-U218529	arabidopsis/peptide: At5g27280.1 68412.m02963 expressed protein predicted proteins, Arabidopsis thaliana, Drosophila melanogaster and Saccharomyces cerevisiae (evalue: 3.8e-60, score=228.8) genbank/nr: gi|15240479|ref|NP_198080.1| expressed protein [Arab
a11218										sgn-U222575
a11219										sgn-U234614	-
a1122										sgn-U224541	arabidopsis/peptide: At1g69830.1 68408.m07370 alpha-amylase (1,4-alpha-D-glucan glucanohydrolase), putative similar to SP|P17859 Alpha-amylase precursor (EC 3.2.1.1) (1,4-alpha-D-glucan glucanohydrolase) {Vigna mungo}, alpha-amylase [Malus x domestica] GI
a11220	-0.28	0.58	0.29	-0.03	0.14	0.07	-0.01	0.03	0.02	sgn-U232315	-
a11221	-0.97	0.49	0.25	-0.4	0.13	0.06	-1.1	0.48	0.24	sgn-U219124	arabidopsis/peptide: At3g45240.1 68410.m04519 protein kinase family contains eukaryotic protein kinase domain, INTERPRO:IPR000719 (evalue: 4e-145, score=511.9) genbank/nr: gi|30692568|ref|NP_566876.3| protein kinase family [Arabidopsis thaliana] gi|14334
a11222										sgn-U218566	arabidopsis/peptide: At5g59720.1 68412.m06776 heat shock protein family contains Pfam profile: PF00011 Hsp20/alpha crystallin family (evalue: 2e-20, score=97.06) genbank/nr: gi|123555|sp|P19243|HS11_PEA 18.1 KD CLASS I HEAT SHOCK PROTEIN (HSP 18.1) gi|16
a11223										sgn-U230206	arabidopsis/peptide: At5g25930.1 68412.m02818 receptor-related protein kinase - like receptor-like protein kinase 5, Arabidopsis thaliana, PIR:S27756 (evalue: 3.1e-77, score=284.3) genbank/nr: gi|15239540|ref|NP_197965.1| receptor-related protein kinase
a11224	0.18	0.7	0.35	0.16	0.14	0.07	-0.25	0.28	0.14	sgn-U220487	arabidopsis/peptide: At4g38800.1 68411.m04998 expressed protein (evalue: 2.1e-92, score=335.9) genbank/nr: gi|34897892|ref|NP_910292.1| ESTs C28489(C61317),AU031689(R0560) correspond to a region of the predicted gene.~Similar to Arabidopsis thaliana DNA
a11225	0.71	0.63	0.32	0.24	0.49	0.24	0.17	0.56	0.28	sgn-U223972	arabidopsis/peptide: At2g41740.1 68409.m04668 villin 2 -related (evalue: 4e-19, score=63.16) genbank/nr: gi|11358975|pir||T50670 actin bundling protein ABP135 [imported] - trumpet lily gi|5880464|gb|AAD54660.1| actin bundling protein ABP135 [Lilium longi
a11226	-1.47	0.7	0.35	-0.03	0.22	0.11	0.15	0.14	0.07	sgn-U218357	arabidopsis/peptide: At5g02710.1 68412.m00192 expressed protein (evalue: 1.5e-49, score=193) genbank/nr: gi|15241920|ref|NP_195891.1| expressed protein [Arabidopsis thaliana] gi|11357910|pir||T48292 hypothetical protein F9G14.20 - Arabidopsis thaliana gi|7413546|emb|CAB86025.1| putative protein [Arabidopsis thaliana] gi|15450946|gb|AAK96744.1| putative protein [Arabidopsis thaliana] gi|30102908|g…
a11227										sgn-U231251	arabidopsis/peptide: At2g20570.1 68409.m02185 golden2-related transcription factor (GLK1) annotation temporarily based on supporting cDNA gi|13311002|gb|AY026772.1| (evalue: 9.6e-05, score=41.59) genbank/nr: gi|11177540|gb|AAG32325.1| putative transcript
a11228	3.1	0.43	0.21	0.17	0.43	0.22	0.28	0.22	0.11	sgn-U217384	arabidopsis/peptide: At2g45550.1 68409.m05119 cytochrome p450 family (evalue: 5.3e-65, score=245) genbank/nr: gi|27529728|dbj|BAC53893.1| cytochrome P450 [Petunia x hybrida] (evalue: 3e-83, score=310.8)
a11229										sgn-U222989	arabidopsis/peptide: At1g61260.1 68408.m06327 cotton fiber expressed protein -related similar to cotton fiber expressed protein 1 GI:3264828 from [Gossypium hirsutum] (evalue: 3.1e-38, score=156) genbank/nr: gi|7484716|pir||T09820 fiber protein 1 [import
a1123	-1.04	0.57	0.28	0.46	0.37	0.18	-0.67	0.35	0.18	sgn-U223930	arabidopsis/peptide: At4g36390.1 68411.m04701 expressed protein similar to CDK5 activator-binding protein [Rattus norvegicus] GI:7330738; contains Pfam profiles PF00919: UPF0004 family protein, PF01938: TRAM domain, PF04055: radical SAM domain protein (e
a11230				0.04	0.38	0.19	0.35	0.24	0.12	sgn-U225262	arabidopsis/peptide: At3g26618.1 68410.m03047 Eukaryotic peptide chain release factor subunit 1 (ERF1) identical to Eukaryotic peptide chain release factor subunit 1 (ERF1) SP:P35614 ((In) Plant Gene Register PGR95-123.) (evalue: 5.7e-29, score=124.4) ge
a11231	-0.53	0.61	0.31	-0.28	0.33	0.17	-0.46	0.18	0.09	sgn-U231265	arabidopsis/peptide: At1g79530.1 68408.m08505 glyceraldehyde-3-phosphate dehydrogenase -related similar to glyceraldehyde-3-phosphate dehydrogenase GI:1100222 from [Pinus sylvestris] (evalue: 3.1e-21, score=91.28) genbank/nr: gi|15219406|ref|NP_178071.1|
a11232	0.07	1.79	0.9				1.61	0.46	0.23	sgn-U226651	arabidopsis/peptide: At5g02502.1 68412.m00168 expressed protein 8113 (evalue: 1.5e-11, score=63.93) genbank/nr: gi|6682226|gb|AAF23278.1| unknown protein [Arabidopsis thaliana] (evalue: 5.6e-10, score=64.31)
a11233				-0.89	0.46	0.23				sgn-U217949	arabidopsis/peptide: At5g62610.1 68412.m07104 bHLH protein family contains Pfam profile: PF00010 helix-loop-helix DNA-binding domain (evalue: 1.1e-64, score=244.2) genbank/nr: gi|15241896|ref|NP_201067.1| bHLH protein family [Arabidopsis thaliana] gi|880
a11234	-0.2	0.64	0.32	-0.65	0.58	0.29				sgn-U222127	arabidopsis/peptide: At4g13040.1 68411.m01843 apetala2 family protein (RAP2), putative contains AP2 DNA-binding domain (evalue: 1.5e-20, score=95.9) genbank/nr: gi|42566740|ref|NP_193040.2| AP2 domain-containing transcription factor family protein [Arabi
a11235	-0.36	0.21	0.1	-1.68	0.37	0.18	-0.94	0.24	0.12	sgn-U221707	arabidopsis/peptide: At1g44920.1 68408.m04714 expressed protein (evalue: 1.4e-10, score=62.39) genbank/nr: gi|18401414|ref|NP_564492.1| expressed protein [Arabidopsis thaliana] gi|8656004|gb|AAF78277.1| Contains similarity to hypothetical protein F27F5.3 gi|7767678 from Arabidopsis thaliana F27F5 gb|AC007915 and contains a terpene synthase PF|01397 domain gi|13878107|gb|AAK44131.1| unknown protei…
a11236										sgn-U215872	arabidopsis/peptide: At3g59900.1 68410.m06179 expressed protein hypothetical protein At2g44080 - Arabidopsis thaliana, EMBL:AC004005 (evalue: 0.001, score=40.82)
a11237	0.09	0.3	0.15	0.11	0.18	0.09	0.01	0.19	0.09	sgn-U231146	arabidopsis/peptide: At3g54860.1 68410.m05617 vacuolar protein sorting protein 33a-related protein vacuolar protein sorting protein 33a, Rattus norvegicus ,PIR2:JC5720 (evalue: 1.5e-41, score=165.6) genbank/nr: gi|18410149|ref|NP_567009.1| vacuolar prote
a11238	-0.61	1.24	0.62	-0.03	0.14	0.07	-0.01	0.03	0.02	sgn-U225545	arabidopsis/peptide: At5g38420.1 68412.m04171 ribulose bisphosphate carboxylase small chain 2b precursor (RuBisCO small subunit 2b) (sp|P10797) (evalue: 1.2e-63, score=137.5) genbank/nr: gi|132079|sp|P08706|RBS1_LYCES Ribulose bisphosphate carboxylase sm
a11239				0.06	0.34	0.17	-0.07	0.49	0.25	sgn-U218563	arabidopsis/peptide: At3g52610.1 68410.m05367 expressed protein (evalue: 7e-111, score=397.9) genbank/nr: gi|11357759|pir||T49014 hypothetical protein F3C22.10 - Arabidopsis thaliana gi|7669935|emb|CAB89222.1| putative protein [Arabidopsis thaliana] (eva
a1124	0.28	0.26	0.13	0.47	0.1	0.05	0.46	0.1	0.05	sgn-U214733	arabidopsis/peptide: At4g11600.1 68411.m01682 glutathione peroxidase, putative (evalue: 8.2e-79, score=290.4) genbank/nr: gi|20138152|sp|O24031|GPX4_LYCES Probable phospholipid hydroperoxide glutathione peroxidase (PHGPx) gi|2388885|emb|CAA75054.1| gluta
a11240	-0.04	0.15	0.08	0.31	0.25	0.13	0.13	0.48	0.24	sgn-U215943	arabidopsis/peptide: At4g03020.1 68411.m00371 transducin / WD-40 repeat protein family contains 6 WD-40 repeats (PF00400); similar to L. erythrorhizon LEC14B, GenBank accession number Q40153 (evalue: 0, score=734.6) genbank/nr: gi|7488426|pir||T01391 WD-
a11241				0.11	0.52	0.26	-0.38	0.51	0.25	sgn-U218403	arabidopsis/peptide: At1g69010.1 68408.m07250 bHLH protein family contains Pfam profile: PF00010 helix-loop-helix DNA-binding domain (evalue: 9.4e-52, score=199.9) genbank/nr: gi|15221582|ref|NP_177064.1| bHLH protein family [Arabidopsis thaliana] gi|254
a11242				0.42	0.15	0.08	0.05	0.43	0.22	sgn-U214614	arabidopsis/peptide: At1g74910.2 68408.m09064 ADP-glucose pyrophosphorylase family contains Pfam profile PF00483: Nucleotidyl transferase; low similarity to mannose-1-phosphate guanylyltransferase [Hypocrea jecorina] GI:3323397 (evalue: 0, score=697.2) g
a11243				-0.87	0.2	0.1	-0.18	0.21	0.1	sgn-U224991	arabidopsis/peptide: At5g59750.1 68412.m06779 GTP cyclohydrolase II / 3,4-dihydroxy-2-butanone-4-phoshate synthase - like protein GTP cyclohydrolase II / 3,4-dihydroxy-2-butanone-4-phoshate synthase, Arabidopsis thaliana, EMBL:ATAJ0053 (evalue: 3.9e-32, score=133.7) genbank/nr: gi|47900321|gb|AAT39168.1| 'GTP cyclohydrolase II/3,4-dihydroxy-2-butanone-4-phosphate synthase' [Oryza sativa (japonica…
a11244	0.45	0.28	0.14	-0.15	0.09	0.05	-0.11	0.34	0.17	sgn-U215146	arabidopsis/peptide: At1g78570.1 68408.m08402 NAD-dependent epimerase/dehydratase family similar to dTDP-glucose 4,6-dehydratase from Aneurinibacillus thermoaerophilus GI:16357461, RmlB from Leptospira borgpetersenii GI:4234803; contains Pfam profile PF01
a11245	-0.21	0.2	0.1	-0.71	0.15	0.08	-3.17	0.42	0.21	sgn-U218543	arabidopsis/peptide: At1g12060.1 68408.m01254 hypothetical protein (evalue: 1e-16, score=84.73) genbank/nr: gi|25402702|pir||G86255 protein F12F1.7 [imported] - Arabidopsis thaliana gi|3157923|gb|AAC17606.1| F12F1.7 [Arabidopsis thaliana] (evalue: 3.9e-15, score=84.73)
a11246										sgn-U236820	-
a11247										sgn-U217158	arabidopsis/peptide: At2g34710.1 68409.m03852 HD-Zip transcription factor Athb-14 identical to homeodomain transcription factor (ATHB-14)GP:3132474 GB:Y11122 [Arabidopsis thaliana]; (evalue: 5e-176, score=614) genbank/nr: gi|45479746|gb|AAS66760.1| PHAVO
a11248										sgn-U218043	arabidopsis/peptide: At1g11545.1 68408.m01194 xyloglucan endotransglycosylase, putative similar to endo-xyloglucan transferase GI:2244732 from [Gossypium hirsutum] (evalue: 4.1e-88, score=320.9) genbank/nr: gi|38605338|sp|Q8L9A9|XTH8_ARATH Probable xylog
a11249										sgn-U236485	-
a1125	-1.58	0.21	0.1	-0.55	0.21	0.1	0.17	0.62	0.31	sgn-U220106	arabidopsis/peptide: At1g50420.1 68408.m05179 scarecrow-like transcription factor 3 (SCL3) identical to GB:AAD24404 GI:4580515 from [Arabidopsis thaliana] (Plant J. 18 (1), 111-119 (1999)) (evalue: 4e-156, score=548.1) genbank/nr: gi|15222965|ref|NP_175459.1| scarecrow-like transcription factor 3 (SCL3) [Arabidopsis thaliana] gi|25366591|pir||E96540 hypothetical protein F11F12.22 [imported] - Ara…
a11250										sgn-U216964	arabidopsis/peptide: At1g70840.1 68408.m07493 Bet v I allergen family similar to Csf-2 [Cucumis sativus][GI:5762258][J Am Soc Hortic Sci 124, 136-139 (1999)] ; contains Pfam profile PF00407: Pathogenesis-related protein Bet v I family (evalue: 4.3e-25, s
a11251	5.07	1.19	0.59				1.36	0.77	0.39	sgn-U221761	arabidopsis/peptide: At2g26530.1 68409.m02888 AR781, similar to yeast pheromone receptor identical to GB:D88743, corrected a frameshift found in the original record (at 69530 bp), sequence submitted has been verified from 10 sequence electropherograms. The translation now starts from an upstream ATG (evalue: 1.7e-08, score=56.22) genbank/nr: gi|21592890|gb|AAM64840.1| AR781, similar to yeast pher…
a11252	-0.57	0.06	0.03	0.27	0.18	0.09	0.01	0.04	0.02	sgn-U221236	arabidopsis/peptide: At2g44920.2 68409.m05052 thylakoid lumen pentapeptide repeat family protein SWISS-PROT:O22160; contains 8 pentapeptide repeats (evalue: 5.6e-67, score=250.4) genbank/nr: gi|34895746|ref|NP_909222.1| P0024G09.19 [Oryza sativa (japonic
a11253										sgn-U233674	-
a11254										sgn-U234956	-
a11255	-0.35	0.32	0.16	-0.3	0.32	0.16				sgn-U215360	arabidopsis/peptide: At1g43900.1 68408.m04637 protein phosphatase 2C (PP2C), putative similar to protein phosphatase type 2C GI:4336436 from [Lotus japonicus] (evalue: 3e-117, score=259.6) genbank/nr: gi|30693757|ref|NP_175057.2| protein phosphatase 2C (
a11256										sgn-U224778	arabidopsis/peptide: At3g12500.1 68410.m01395 glycosyl hydrolase family 19 (basic endochitinase) identical to basic endochitinase precursor SP:P19171 from [Arabidopsis thaliana] (evalue: 1.9e-10, score=63.16) genbank/nr: gi|46396546|sp|Q9S8M0|LECT_SOLTU
a11257										sgn-U217257
a11258	0.02	0.3	0.15	-0.17	0.36	0.18	-0.24	0.3	0.15	sgn-U215321	arabidopsis/peptide: At1g72160.1 68408.m07655 cytosolic factor -related similar to GI:807956 from [Saccharomyces cerevisiae] (evalue: 9e-114, score=407.5) genbank/nr: gi|8894548|emb|CAB95829.1| hypothetical protein [Cicer arietinum] (evalue: 3e-133, scor
a11259										sgn-U212905	arabidopsis/peptide: At4g13010.1 68411.m01839 oxidoreductase, zinc-binding dehydrogenase family low similarity to probable NADP-dependent oxidoreductase (zeta-crystallin homolog) P1 [SP|Q39172][gi:886428] and P2 [SP|Q39173][gi:886430]; contains Pfam profi
a1126	0.38	0.21	0.11	0.47	0.16	0.08	0.28	0.12	0.06	sgn-U217711	arabidopsis/peptide: At5g20920.2 68418.m02485 eukaryotic translation initiation factor 2 subunit 2, putative / eIF-2-beta, putative similar to SP|P41035 Eukaryotic translation initiation factor 2 subunit (eIF-2-beta) {Oryctolagus cuniculus}; contains Pfam
a11260				-0.15	0.46	0.23	0.67	0.21	0.1	sgn-U217546	arabidopsis/peptide: At1g24140.1 68408.m02751 metallo proteinase -related similar to GB:AAB61099 (evalue: 2e-110, score=396) genbank/nr: gi|30688744|ref|NP_173824.2| metallo proteinase -related [Arabidopsis thaliana] (evalue: 8e-109, score=396)
a11261	-0.88	0.41	0.21	0.24	0.49	0.25	-0.84	0.24	0.12	sgn-U216658	arabidopsis/peptide: At2g26930.1 68409.m02931 4-diphosphocytidyl-2-C-methyl-D-erythritol kinase (CMK/CDPMEK) identical to 4-diphosphocytidyl-2-C-methyl-D-erythritol kinase, chloroplast precursor (CMK) (4-(cytidine-5'-diphospho)-2-C-methyl- D-erythritol ki
a11262				-0.67	0.62	0.31	-0.25	0.4	0.2	sgn-U218101	arabidopsis/peptide: At3g57000.1 68410.m05862 expressed protein MULTICOPY SUPPRESSOR OF RAS1 - Schizosaccharomyces pombe, EMBL:D78582 (evalue: 1.5e-87, score=320.1) genbank/nr: gi|15230180|ref|NP_191259.1| expressed protein [Arabidopsis thaliana] gi|1135
a11263	0.28	0.47	0.24	0.45	0.26	0.13	-0.02	0.17	0.09	sgn-U215415	arabidopsis/peptide: At3g15660.1 68410.m01782 expressed protein (evalue: 8.8e-60, score=227.3) genbank/nr: gi|18400858|ref|NP_566522.1| expressed protein [Arabidopsis thaliana] gi|11994338|dbj|BAB02297.1| contains similarity to thioredoxin~gene_id:MSJ11.
a11264										sgn-U214744	arabidopsis/peptide: At2g29730.1 68409.m03270 UDP-glycosyltransferase family contains Pfam profile: PF00201 UDP-glucoronosyl and UDP-glucosyl transferase (evalue: 1.2e-32, score=137.1) genbank/nr: gi|6226510|sp|Q9ZSK5|ZOG_PHALU Zeatin O-glucosyltransfera
a11265	0.76	0.34	0.17	0.48	0.43	0.22	-0.31	0.52	0.26	sgn-U215356	arabidopsis/peptide: At5g45410.1 68412.m05028 expressed protein similar to unknown protein (pir||T05524) (evalue: 7.7e-19, score=67.4) genbank/nr: gi|21595083|gb|AAM66071.1| unknown [Arabidopsis thaliana] (evalue: 4.2e-18, score=67.4)
a11266				0.28	0.3	0.15	-0.39	0.16	0.08	sgn-U222772	arabidopsis/peptide: At4g31150.1 68411.m04034 expressed protein predicted protein, Schizosaccharomyces pombe, PIR2:S67449 (evalue: 1.3e-66, score=249.6) genbank/nr: gi|18417747|ref|NP_567868.1| expressed protein [Arabidopsis thaliana] gi|21593853|gb|AAM6
a11267	-1.23	0.73	0.36	-3.05	1.15	0.58	-1.51	0.53	0.26	sgn-U216992	arabidopsis/peptide: At2g18700.1 68409.m01969 glycosyltransferase family 20 similar to trehalose-6-phosphate synthase SL-TPS/P [Selaginella lepidophylla] GI:4100325; contains Pfam profiles PF00982: Glycosyltransferase family 20, PF02358: Trehalose-phosphatase (evalue: 0, score=762.7) genbank/nr: gi|15224213|ref|NP_179460.1| glycosyltransferase family 20 [Arabidopsis thaliana] gi|25347122|pir||E84…
a11268										sgn-U231410	arabidopsis/peptide: At2g19130.1 68409.m02023 receptor-related protein kinase (evalue: 1.8e-65, score=245.7) genbank/nr: gi|15224721|ref|NP_179503.1| receptor-related protein kinase [Arabidopsis thaliana] gi|7428024|pir||T00534 S-receptor kinase (EC 2.7.
a11269										sgn-U216213	arabidopsis/peptide: At3g15510.1 68410.m01764 No apical meristem (NAM) protein family contains Pfam PF02365: No apical meristem (NAM) domain; similar to jasmonic acid 2 GB:AAF04915 from [Lycopersicon esculentum] (evalue: 6.2e-90, score=328.2) genbank/nr:
a1127	0.6	0.3	0.15	-0.2	0.4	0.2				sgn-U214334	arabidopsis/peptide: At5g13420.1 68412.m01426 transaldolase - like protein transaldolase, Solanum tuberosum, EMBL:U95923 (evalue: 0, score=636.7) genbank/nr: gi|10441272|gb|AAG16981.1| transaldolase [Lycopersicon esculentum] (evalue: 0, score=818.9)
a11270	1.05	0.65	0.32	1.55	0.24	0.12	1.07	0.09	0.04	sgn-U214498	arabidopsis/peptide: At5g13720.1 68412.m01473 expressed protein (evalue: 6e-82, score=300.8) genbank/nr: gi|15240692|ref|NP_196876.1| expressed protein [Arabidopsis thaliana] gi|9758038|dbj|BAB08699.1| gene_id:MSH12.19~unknown protein [Arabidopsis thalia
a11271	-0.1	0.32	0.16	-1.27	0.18	0.09	-2.24	0.28	0.14	Control-3
a11272	-0.03	0.32	0.16	-1.18	0.23	0.12				Control-3
a11273	0.03	0.28	0.14	-1.08	0.23	0.12	-2.29	0.3	0.15	Control-3
a11274	-0.26	0.78	0.39	-1.15	0.19	0.1	-2.3	0.26	0.13	Control-3
a11275										Control-1
a11276										Control-1
a11277										Control-1
a11278										Control-1
a11279	0.11	0.11	0.05	0.1	0.09	0.05	0.18	0.39	0.19	sgn-U212573	arabidopsis/peptide: At1g52230.1 68408.m05410 photosystem I subunit VI precursor identical to photosystem I subunit VI precursor [Arabidopsis thaliana] GI:5734524 (evalue: 3.4e-40, score=161.4) genbank/nr: gi|7443139|pir||T15058 photosystem I protein psa
a1128										sgn-U224600
a11280										sgn-U217825	arabidopsis/peptide: At5g62570.1 68412.m07099 calmodulin-binding protein similar to calmodulin-binding protein TCB60 GI:1698548 from [Nicotiana tabacum] (evalue: 1.9e-30, score=130.6) genbank/nr: gi|10178088|dbj|BAB11507.1| contains similarity to calmodu
a11281	1.81	0.63	0.31	1.72	0.17	0.09	1.09	0.12	0.06	sgn-U219582	arabidopsis/peptide: At4g37470.1 68411.m04822 hydrolase, alpha/beta fold family low similarity to SP|Q59093 3-oxoadipate enol-lactonase I (EC 3.1.1.24) (Enol-lactone hydrolase I) (Beta-ketoadipate enol-lactone hydrolase I) {Acinetobacter calcoaceticus}; contains Pfam profile PF00561: hydrolase, alpha/beta fold family (evalue: 2e-124, score=442.2) genbank/nr: gi|15235567|ref|NP_195463.1| hydrolase…
a11282	1.17	0.43	0.21	0.69	0.12	0.06	0.37	0.52	0.26	Z24743	L.esculentum S-adenosyl-L-methionine synthetase mRNA, complete CDS
a11283	-1.52	0.58	0.29	-0.35	0.37	0.19	0.55	0.09	0.04	sgn-U230867	arabidopsis/peptide: At3g04890.1 68410.m00488 expressed protein (evalue: 1e-20, score=96.29) genbank/nr: gi|21537187|gb|AAM61528.1| unknown [Arabidopsis thaliana] (evalue: 3.3e-19, score=96.29)
a11284										sgn-U236640	-
a11285				-0.11	0.38	0.19	-0.15	0.13	0.07	sgn-U219379	arabidopsis/peptide: At2g45240.1 68409.m05087 methionine aminopeptidase -related (evalue: 3.9e-94, score=263.5) genbank/nr: gi|15225437|ref|NP_182049.1| methionine aminopeptidase -related [Arabidopsis thaliana] gi|12229672|sp|Q9SLN5|AMP1_ARATH Probable m
a11286										sgn-U238976	-
a11287	-2.05	0.28	0.14	-1.44	0.43	0.22	-0.73	0.1	0.05	sgn-U216241	arabidopsis/peptide: At2g32950.1 68409.m03650 COP1 regulatory protein photomorphogenesis repressor; identical to COP1 regulatory protein/FUSCA protein FUS1 GI:402685 SP:P43254 (evalue: 0, score=877.1) genbank/nr: gi|4090943|gb|AAC98912.1| COP1 homolog [Lycopersicon esculentum] (evalue: 0, score=1094.3)
a11288	-1.52	0.2	0.1	-1.38	0.08	0.04	-0.47	0.2	0.1	sgn-U231686	arabidopsis/peptide: At2g06025.1 68409.m00586 GCN5-related N-acetyltransferase (GNAT) family low similarity to streptothricin acetyltransferase homolog [Campylobacter jejuni] GI:6650363; contains Pfam profile PF00583: acetyltransferase, GNAT family (eval
a11289				0.21	0.23	0.12	0.21	0.64	0.32	sgn-U231463	arabidopsis/peptide: At3g48320.1 68410.m04881 cytochrome P450 71A21 identical to Cytochrome P450 71A21 (SP:Q9STL2) [Arabidopsis thaliana] (evalue: 8.9e-65, score=243.4) genbank/nr: gi|584862|sp|P37119|C713_SOLME CYTOCHROME P450 71A3 (CYPLXXIA3) (P-450EG3) gi|480397|pir||S36807 cytochrome P450 71A3 - eggplant (fragment) gi|408142|emb|CAA50313.1| P450 hydroxylase [Solanum melongena] (evalue: 4.4e-9…
a1129										sgn-U231405	arabidopsis/peptide: At1g18560.1 68408.m02089 expressed protein (evalue: 2e-09, score=59.69) genbank/nr: gi|37530608|ref|NP_919606.1| putative Tam3-like transposon protein [Oryza sativa (japonica cultivar-group)] gi|16924038|gb|AAL31650.1| Putative Tam3-
a11290	-0.54	0.63	0.31	-0.16	0.26	0.13	-0.97	0.24	0.12	sgn-U219653	arabidopsis/peptide: At4g20150.1 68411.m02692 expressed protein (evalue: 6.5e-27, score=117.1) genbank/nr: gi|7485823|pir||T05323 hypothetical protein F1C12.70 - Arabidopsis thaliana gi|2982432|emb|CAA18240.1| putative protein [Arabidopsis thaliana] gi|7
a11291	-0.57	0.66	0.33	-0.55	0.45	0.23	0.17	0.35	0.18	sgn-U215656	arabidopsis/peptide: At3g48670.2 68416.m05314 XH/XS domain-containing protein / XS zinc finger domain-containing protein contains Pfam domains PF03469: XH domain, PF03468: XS domain and PF03470: XS zinc finger domain (evalue: 0, score=643.7) genbank/nr:
a11292										sgn-U219312
a11293	0.57	0.19	0.1	-0.95	0.3	0.15	0.17	0.21	0.1	sgn-U219383	arabidopsis/peptide: At1g10200.1 68408.m01037 transcription factor -related similar to transcription factor SF3 (pir|IS37656); similar to ESTs gb|T42207, gb|N37716, and emb|Z17491 (evalue: 7.2e-74, score=274.2) genbank/nr: gi|5932418|gb|AAD56950.1| LIM d
a11294										sgn-U214279	arabidopsis/peptide: At4g37530.1 68411.m04829 peroxidase, putative similar to peroxidase [Arabidopsis thaliana] gi|1402906|emb|CAA66958 (evalue: 3e-129, score=459.5) genbank/nr: gi|14485511|emb|CAC42086.1| putative peroxidase [Solanum tuberosum] (evalue:
a11295	-0.01	0.14	0.07	-0.12	0.17	0.09				sgn-U224687	arabidopsis/peptide: At2g27590.1 68409.m03026 expressed protein (evalue: 5.7e-45, score=176.4) genbank/nr: gi|34908450|ref|NP_915572.1| P0683F02.16 [Oryza sativa (japonica cultivar-group)] gi|15290019|dbj|BAB63713.1| P0683F02.16 [Oryza sativa (japonica c
a11296	-0.05	0.56	0.28	0.17	0.44	0.22				sgn-U238556	-
a11297				-0.15	0.64	0.32				sgn-U234521	-
a11298	0.2	0.08	0.04	0.2	0.16	0.08	0.11	0.07	0.03	sgn-U224666	arabidopsis/peptide: At1g55860.1 68408.m05868 ubiquitin-protein ligase 1 (UPL1), putative E3, HECT-domain protein family; similar to GI:7108521, GB:AAF36454 from [Arabidopsis thaliana] (evalue: 1.6e-50, score=196.1) genbank/nr: gi|47848485|dbj|BAD22340.1
a11299	-1.15	0.33	0.17	-0.72	0.06	0.03	0.13	0.19	0.1	sgn-U214905
a113	-0.98	0.17	0.09	-0.38	0.63	0.31	-0.05	0.24	0.12	sgn-U225051	arabidopsis/peptide: At4g20760.1 68411.m02756 cell-cell signaling protein csgA - like cell-cell signaling protein csgA, Synechocystis sp., PIR2:S77176 (evalue: 2.1e-98, score=355.1) genbank/nr: gi|30685197|ref|NP_193808.2| cell-cell signaling protein csg
a1130										sgn-U222866
a11300										sgn-U228460	arabidopsis/peptide: At1g03110.1 68408.m00257 transducin / WD-40 repeat protein family contains 4 WD-40 repeats (PF00400); similar to WD-repeat domain 4 protein (GI:9955698) [Mus musculus] (evalue: 3.6e-23, score=105.1) genbank/nr: gi|18379056|ref|NP_563
a11301	-0.19	0.4	0.2	-0.32	0.17	0.08	-0.95	0.18	0.09	sgn-U217323	arabidopsis/peptide: At1g55730.1 68408.m05847 cation exchanger, putative (CAX5) similar to low affinity calcium antiporter CAX2 [Arabidopsis thaliana] gi|1488267|gb|AAB05914; similar to H+/Ca2+ exchanger 2 [Ipomoea nil] gi|4512263|dbj|BAA75232; Ca2+:Cati
a11302										sgn-U240938	-
a11303										sgn-U222604
a11304										sgn-U220697	arabidopsis/peptide: At2g20440.1 68409.m02169 hypothetical protein (evalue: 2e-96, score=349.4) genbank/nr: gi|42569183|ref|NP_179634.2| RabGAP/TBC domain-containing protein [Arabidopsis thaliana] (evalue: 7.5e-95, score=349.4)
a11305							1.25	1.28	0.64	sgn-U214183	arabidopsis/peptide: At4g36090.1 68411.m04669 oxidoreductase, 2OG-Fe(II) oxygenase family similar to At2g17970, At2g17960; contains PF03171 2OG-Fe(II) oxygenase superfamily domain (evalue: 3.8e-20, score=95.13) genbank/nr: gi|42567443|ref|NP_195332.2| ox
a11306				0.46	0.35	0.17	0.28	0.26	0.13	sgn-U220837	arabidopsis/peptide: At1g63460.1 68408.m06583 glutathione peroxidase, putative contains Pfam profile: PF00255 glutathione peroxidases (evalue: 2.4e-76, score=282) genbank/nr: gi|18407822|ref|NP_564813.1| glutathione peroxidase, putative [Arabidopsis thal
a11307	-1.87	0.24	0.12	-1.3	0.12	0.06	-0.87	0.18	0.09	sgn-U222722	arabidopsis/peptide: At2g41900.1 68409.m04689 CCCH-type zinc finger protein -related also an ankyrin-repeat protein (evalue: 1.5e-68, score=256.9) genbank/nr: gi|25408764|pir||E84847 probable CCCH-type zinc finger protein [imported] - Arabidopsis thaliana (evalue: 5.6e-67, score=256.9)
a11308										sgn-U227074	arabidopsis/peptide: At5g22130.1 68412.m02361 mannosyltransferase family similar to mannosyltransferase from Rattus norvegicus [GI:11414877], Homo sapiens [GI:11414879]; contains Pfam profile PF05007: Mannosyltransferase (PIG-M) (evalue: 6.9e-80, score=2
a11309										sgn-U226646
a1131										sgn-U228268	arabidopsis/peptide: At4g12560.1 68411.m01795 F-box protein family contains F-box domain Pfam:PF00646 (evalue: 0.00017, score=42.74) genbank/nr: gi|30682162|ref|NP_192993.2| F-box protein family [Arabidopsis thaliana] (evalue: 0.006, score=42.74)
a11310										sgn-U236109	-
a11311							2.35	0.52	0.26	sgn-U217783	arabidopsis/peptide: At1g76980.1 68408.m08227 hypothetical protein (evalue: 2.1e-21, score=100.1) genbank/nr: gi|15223806|ref|NP_177824.1| hypothetical protein [Arabidopsis thaliana] gi|25373340|pir||G96798 hypothetical protein F22K20.8 [imported] - Arab
a11312										sgn-U212691	arabidopsis/peptide: At3g13400.1 68410.m01512 pectinesterase (pectin methylesterase) family similar to pectinesterase [Lycopersicon esculentum][GI:1944575]; similar to pollen-specific BP10 protein [SP|Q00624][Brassica napus]; contains Pfam profile: PF0039
a11313										sgn-U231111	arabidopsis/peptide: At5g45900.1 68412.m05088 autophagy 7 (APG7) nearly identical to autophagy 7 [Arabidopsis thaliana] GI:19912147; contains Pfam profile PF00899: ThiF family (evalue: 1.2e-51, score=199.5) genbank/nr: gi|9758937|dbj|BAB09318.1| ubiquiti
a11314							-0.96	0.32	0.16	sgn-U219942	arabidopsis/peptide: At1g15660.1 68408.m01696 expressed protein (evalue: 1.3e-21, score=100.1) genbank/nr: gi|25518625|pir||F86290 hypothetical protein T16N11.16 - Arabidopsis thaliana >gi|8072402|gb|AAF71990.1| Hypothetical protein [Arabidopsis thaliana
a11315	0.2	0.5	0.25	0.48	1	0.5				sgn-U217318	arabidopsis/peptide: At1g71900.1 68408.m07627 expressed protein (evalue: 5.1e-41, score=164.9) genbank/nr: gi|18409942|ref|NP_565027.1| expressed protein [Arabidopsis thaliana] gi|15028241|gb|AAK76709.1| unknown protein [Arabidopsis thaliana] gi|19310781
a11316	-0.73	0.31	0.16	0.32	0.45	0.23	-0.04	0.27	0.14	sgn-U224147	arabidopsis/peptide: At5g52190.1 68412.m05854 expressed protein similar to unknown protein (sp|P42404) (evalue: 1.3e-66, score=249.6) genbank/nr: gi|15242294|ref|NP_200032.1| expressed protein [Arabidopsis thaliana] gi|8885532|dbj|BAA97462.1| gene_id:F17
a11317	-0.17	0.57	0.28	-0.16	0.18	0.09	-0.8	0.17	0.08	sgn-U226733	arabidopsis/peptide: At2g07320.1 68409.m00748 hypothetical protein (evalue: 3.4e-14, score=76.26) genbank/nr: gi|37530384|ref|NP_919494.1| putative maize transposon MuDR mudrA-like protein [Oryza sativa (japonica cultivar-group)] gi|18542933|gb|AAK00423.
a11318				0.08	0.42	0.21	1.01	1.1	0.55	sgn-U229620	arabidopsis/peptide: At5g23370.1 68412.m02506 ABA-responsive protein -related contains similarity to ABA-responsive protein (evalue: 4.2e-15, score=77.41) genbank/nr: gi|37535572|ref|NP_922088.1| putative ABA-responsive protein [Oryza sativa (japonica cu
a11319	-0.38	0.21	0.11	0.19	0.22	0.11	0.13	0.38	0.19	sgn-U223217	arabidopsis/peptide: At4g25150.1 68411.m03296 acid phosphatase - like protein acid phosphatase-1,Lycopersicon esculentum, SWISS-PROT:P27061 (evalue: 6.4e-94, score=340.5) genbank/nr: gi|130718|sp|P27061|PPA1_LYCES Acid phosphatase precursor 1 gi|7435103|
a1132										sgn-U240661	-
a11320	-0.64	0.49	0.25	-0.93	0.2	0.1	-0.65	0.23	0.11	sgn-U216908	arabidopsis/peptide: At5g49720.1 68412.m05554 glycosyl hydrolase family 9 (endo-1,4-beta-glucanase) similar to endo-1,4-beta-D-glucanase; cellulase GI:5689613 from [Brassica napus] (evalue: 1.1e-46, score=184.1) genbank/nr: gi|7488979|pir||T07612 cellula
a11321				0.54	0.27	0.14	-0.01	0.34	0.17	sgn-U237464	-
a11322	-0.22	0.88	0.44	0.21	0.22	0.11	-0.68	0.23	0.12	sgn-U212907	arabidopsis/peptide: At5g01020.1 68412.m00003 protein kinase family contains protein kinase domain, Pfam:PF00069 (evalue: 2.7e-74, score=275) genbank/nr: gi|30679085|ref|NP_195722.2| protein kinase family [Arabidopsis thaliana] gi|26450966|dbj|BAC42590.1
a11323										sgn-U240382	-
a11324	1.88	0.57	0.28	-0.01	0.37	0.18	0.83	0.45	0.22	sgn-U214767	arabidopsis/peptide: At5g37770.1 68412.m04082 calmodulin-related protein 2, touch-induced (TCH2) identical to calmodulin-related protein 2, touch-induced SP:P25070 from [Arabidopsis thaliana] (evalue: 1.4e-43, score=174.5) genbank/nr: gi|14589311|emb|CAC43238.1| calcium binding protein [Sesbania rostrata] (evalue: 3.1e-42, score=175.3)
a11325	0.48	0.32	0.16	0.27	0.16	0.08	0.53	0.38	0.19	sgn-U214624	arabidopsis/peptide: At5g46030.1 68412.m05104 expressed protein similar to unknown protein (pir||T27174) (evalue: 1.5e-30, score=129.4) genbank/nr: gi|34913256|ref|NP_917975.1| P0519E12.3 [Oryza sativa (japonica cultivar-group)] gi|25453308|sp|Q8LHP0|U22
a11326										sgn-U235181	-
a11327	0.87	0.34	0.17	-0.19	0.25	0.13	-0.01	0.2	0.1	sgn-U214626	arabidopsis/peptide: At1g51760.1 68408.m05354 IAA-Ala hydrolase (IAR3) identical to IAA-Ala hydrolase (IAR3) [Arabidopsis thaliana] GI:3421384 (evalue: 5e-172, score=601.3) genbank/nr: gi|15218027|ref|NP_175587.1| IAA-Ala hydrolase (IAR3) [Arabidopsis th
a11328										sgn-U226094	arabidopsis/peptide: At2g46660.1 68409.m05259 cytochrome P450, putative similar to cytochrome p450 (CYP78A9)(GI:17065344) {Arabidopsis thaliana} (evalue: 1e-128, score=456.8) genbank/nr: gi|15226422|ref|NP_182189.1| cytochrome P450, putative [Arabidopsis
a11329										sgn-U231560	arabidopsis/peptide: At4g27540.1 68411.m03603 expressed protein (evalue: 6.7e-14, score=73.94) genbank/nr: gi|18417012|ref|NP_567776.1| expressed protein [Arabidopsis thaliana] gi|21536961|gb|AAM61302.1| unknown [Arabidopsis thaliana] (evalue: 2.2e-12, s
a1133							-0.7	0.55	0.27	sgn-U219112	genbank/nr: gi|31323447|gb|AAP47025.1| bell-like homeodomain protein 2 [Lycopersicon esculentum] (evalue: 1.4e-71, score=241.9)
a11330				5.17	1.71	0.86	0.56	0.31	0.16	sgn-U218045	arabidopsis/peptide: At3g20810.1 68410.m06735 expressed protein (evalue: 2e-135, score=369.8) genbank/nr: gi|18402759|ref|NP_566667.1| expressed protein [Arabidopsis thaliana] gi|9294408|dbj|BAB02489.1| gene_id:MOE17.12~unknown protein [Arabidopsis thaliana] gi|21536708|gb|AAM61040.1| unknown [Arabidopsis thaliana] (evalue: 8e-134, score=369.8)
a11331	-1.13	1.24	0.62	-0.3	0.24	0.12	-0.82	0.21	0.1	sgn-U215788	arabidopsis/peptide: At1g32380.1 68408.m03618 ribose-phosphate pyrophosphokinase 2 identical to SP:Q42583 from [Arabidopsis thaliana] (evalue: 2e-168, score=589.3) genbank/nr: gi|15223189|ref|NP_174516.1| ribose-phosphate pyrophosphokinase 2 [Arabidopsis
a11332	0.16	0.19	0.09	0.83	0.49	0.24	0.4	0.22	0.11	sgn-U221686	arabidopsis/peptide: At1g53645.1 68408.m05597 expressed protein (evalue: 1.6e-32, score=136.7) genbank/nr: gi|8671859|gb|AAF78422.1| Contains similarity to RNA-binding protein from Arabidopsis thaliana gi|2129727 and contains RNA recognition PF|00076 dom
a11333										sgn-U218995
a11334										sgn-U215672	arabidopsis/peptide: At5g64170.1 68412.m07290 expressed protein similar to unknown protein (emb|CAB77570.1) (evalue: 2.4e-38, score=156.4) genbank/nr: gi|15237638|ref|NP_201222.1| expressed protein [Arabidopsis thaliana] (evalue: 9.1e-37, score=156.4)
a11335										sgn-U218591	arabidopsis/peptide: At4g08170.2 68411.m01220 inositol 1,3,4-trisphosphate 5/6-kinase-related protein inositol 1,3,4-trisphosphate 5/6-kinase (EC 2.7.-.-) - Arabidopsis thaliana, PIR2:JC5401 (evalue: 3.2e-26, score=115.9) genbank/nr: gi|18413088|ref|NP_5
a11336	0.07	0.13	0.07	-0.03	0.14	0.07	-0.01	0.03	0.02	sgn-U225515	arabidopsis/peptide: At3g26650.1 68410.m03051 glyceraldehyde 3-phosphate dehydrogenase A subunit (GapA) identical to glyceraldehyde 3-phosphate dehydrogenase A subunit (GapA) GB:M64114 (Gene 104, 133-138 (1991)) (evalue: 3e-173, score=605.1) genbank/nr:
a11337	-0.85	0.45	0.23	-0.25	0.25	0.13	0.08	0.43	0.22	sgn-U218257	arabidopsis/peptide: At1g69935.1 68408.m07381 expressed protein (evalue: 2.2e-28, score=122.9) genbank/nr: gi|21536619|gb|AAM60951.1| unknown [Arabidopsis thaliana] (evalue: 2.7e-27, score=124.4)
a11338				0.12	0.17	0.08	-0.03	0.18	0.09	sgn-U217065	arabidopsis/peptide: At1g05430.1 68408.m00501 expressed protein (evalue: 4.4e-15, score=78.95) genbank/nr: gi|18390524|ref|NP_563739.1| expressed protein [Arabidopsis thaliana] gi|21555422|gb|AAM63855.1| unknown [Arabidopsis thaliana] gi|28392916|gb|AAO4
a11339										sgn-U220224	arabidopsis/peptide: At4g00550.1 68411.m00072 UDP-galactose:MGDG galactosyltransferase (digalactosyldiacylglycerol synthase 2) (DGD2) identical to digalactosyldiacylglycerol synthase (DGD2) GI:18141112 [Arabidopsis thaliana] (evalue: 1.2e-43, score=173.3
a1134										sgn-U227875	arabidopsis/peptide: At1g22130.1 68408.m02503 MADS-box protein similar to MADS-box protein (ZAP1) GI:939784 from [Zea mays] (evalue: 2e-27, score=119.4) genbank/nr: gi|15219223|ref|NP_173632.1| MADS-box protein [Arabidopsis thaliana] gi|25402961|pir||A86
a11340										NM_004048	Homo sapiens beta-2-microglobulin (B2M), mRNA
a11341				-0.22	0.59	0.29	0.57	0.38	0.19	sgn-U223177	arabidopsis/peptide: At1g12140.1 68408.m01266 flavin-containing monooxygenase (FMO) family similar to flavin-containing monooxygenase [Cavia porcellus] GI:191259; contains Pfam profile PF00743: Flavin-binding monooxygenase-like (evalue: 6.3e-08, score=53
a11342										sgn-U232724	-
a11343	0.03	0.05	0.03	-0.26	0.44	0.22	0.11	0.33	0.16	sgn-U213540	arabidopsis/peptide: At3g56680.1 68410.m05824 expressed protein HYPOTHETICAL PROTEIN KIAA0029 - Homo sapiens, EMBL:D21852 (evalue: 2.7e-83, score=306.2) genbank/nr: gi|15228989|ref|NP_191227.1| expressed protein [Arabidopsis thaliana] gi|11358426|pir||T5
a11344										sgn-U218793	arabidopsis/peptide: At1g78900.1 68408.m08440 ATPase 70 kDa subunit -related similar to ATPase 70 kDa subunit GI:558478 from [Brassica napus] (evalue: 1.5e-93, score=339) genbank/nr: gi|27884018|gb|AAO23981.1| vacuolar H+-ATPase A2 subunit isoform; V-ATP
a11345	-0.05	0.16	0.08	-0.04	0.31	0.16	0.39	0.22	0.11	sgn-U218184	arabidopsis/peptide: At1g34190.1 68408.m03847 NAM(no apical meristem) protein -related similar to NAM protein GI:6066595 from [Petunia hybrida] (evalue: 9.8e-24, score=107.8) genbank/nr: gi|21105740|gb|AAM34769.1| nam-like protein 6 [Petunia x hybrida] (
a11346										sgn-U233388	-
a11347	-0.19	0.73	0.37	-0.19	0.44	0.22	0.14	0.51	0.26	sgn-U212870	genbank/nr: gi|1172583|sp|Q08296|PPOF_LYCES Polyphenol oxidase F, chloroplast precursor (PPO) (Catechol oxidase) gi|2117610|pir||S33544 catechol oxidase (EC 1.10.3.1) precursor [similarity] - tomato gi|22735|emb|CAA78300.1| polyphenol oxidase precursor [L
a11348	1.63	0.18	0.09	0.05	0.73	0.37	0.65	0.5	0.25	sgn-U217251	arabidopsis/peptide: At2g22500.1 68409.m02420 mitochondrial carrier protein family contains Pfam profile: PF00153 mitochondrial carrier protein (evalue: 2.2e-57, score=218.8) genbank/nr: gi|13878155|gb|AAK44155.1| putative mitochondrial dicarboxylate carrier protein [Arabidopsis thaliana] (evalue: 7.9e-56, score=218.8)
a11349										sgn-U223300
a1135	1.47	0.55	0.27	0.65	0.59	0.3	-0.66	0.16	0.08	sgn-U214246	arabidopsis/peptide: At1g52800.1 68408.m05477 oxidoreductase, 2OG-Fe(II) oxygenase family similar to GS-AOP loci [GI:16118889, GI:16118887, GI:16118891, GI:16118893]; contains PF03171 2OG-Fe(II) oxygenase superfamily domain (evalue: 2.2e-76, score=282.7) genbank/nr: gi|15219097|ref|NP_175689.1| oxidoreductase, 2OG-Fe(II) oxygenase family [Arabidopsis thaliana] gi|25285707|pir||B96569 probable oxi…
a11350	0.32	0.28	0.14	-0.19	0.08	0.04	0.25	0.19	0.09	sgn-U219164	arabidopsis/peptide: At4g05000.2 68417.m00731 vacuolar protein sorting-associated protein 28 family protein / VPS28 family protein contains similarity to Swiss-Prot:Q02767 vacuolar protein sorting-associated protein VPS28 [Saccharomyces cerevisiae] (eval
a11351										sgn-U238860	-
a11352	2.39	0.51	0.26	1.01	0.6	0.3	0.48	0.17	0.08	sgn-U215018	arabidopsis/peptide: At4g25150.1 68411.m03296 acid phosphatase - like protein acid phosphatase-1,Lycopersicon esculentum, SWISS-PROT:P27061 (evalue: 9.2e-59, score=224.2) genbank/nr: gi|41529149|emb|CAB71336.2| putative acid phosphatase [Hordeum vulgare subsp. vulgare] (evalue: 2.6e-68, score=261.2)
a11353										sgn-U241783	-
a11354	-0.04	0.37	0.18	-0.05	0.11	0.05	-0.12	0.11	0.05	sgn-U215619	arabidopsis/peptide: At5g57020.1 68412.m06444 N-myristoyl transferase (evalue: 0, score=712.2) genbank/nr: gi|18423927|ref|NP_568846.1| N-myristoyl transferase [Arabidopsis thaliana] gi|7339834|gb|AAF60968.1| N-myristoyltransferase 1 [Arabidopsis thalian
a11355										sgn-U242586	-
a11356	-0.13	0.18	0.09	0.93	0.24	0.12	-0.21	0.29	0.15	sgn-U220694	arabidopsis/peptide: At5g53450.2 68412.m06007 protein kinase family contains protein kinase domain, Pfam:PF00069 (evalue: 6e-137, score=484.2) genbank/nr: gi|30696335|ref|NP_851182.1| protein kinase family [Arabidopsis thaliana] gi|8843774|dbj|BAA97322.1
a11357	-0.54	0.17	0.08	-0.18	0.17	0.09	-0.01	0.14	0.07	sgn-U215498	arabidopsis/peptide: At4g01870.1 68411.m00227 expressed protein temporary automated functional assignment (evalue: 0, score=779.2) genbank/nr: gi|20259480|gb|AAM13860.1| unknown protein [Arabidopsis thaliana] (evalue: 0, score=779.2)
a11358	-1.23	0.44	0.22	-0.4	0.12	0.06	-0.46	0.08	0.04	sgn-U216836	arabidopsis/peptide: At3g63250.1 68410.m06568 homocysteine S-methyltransferase AtHMT-2 (evalue: 2e-141, score=499.2) genbank/nr: gi|6094303|sp|P56707|SMTA_ASTBI Selenocysteine methyltransferase (SECYS-methyltransferase) (SECYS-MT) gi|25494673|pir||T51940
a11359				-1.53	0.59	0.3				sgn-U221886	arabidopsis/peptide: At5g42610.1 68412.m04680 hypothetical protein (evalue: 1.6e-70, score=263.5) genbank/nr: gi|15239011|ref|NP_199075.1| hypothetical protein [Arabidopsis thaliana] gi|10177139|dbj|BAB10499.1| gene_id:MFO20.2~unknown protein [Arabidopsis thaliana] (evalue: 6e-69, score=263.5)
a1136	0.06	0.39	0.2				-0.4	0.44	0.22	sgn-U220174	arabidopsis/peptide: At3g53710.1 68410.m05489 ARF GAP-like zinc finger-containing protein (ZIGA2) almost identical to ARF GAP-like zinc finger-containing protein ZIGA2 from GI:10441356 [Arabidopsis thaliana] (evalue: 2e-62, score=236.5) genbank/nr: gi|15
a11360	0.79	0.22	0.11	0.61	0.26	0.13				sgn-U236260	-
a11361	-0.59	0.3	0.15	-0.06	0.14	0.07	0	0.4	0.2	sgn-U213877	arabidopsis/peptide: At1g18080.1 68408.m02021 WD-40 repeat auxin-dependent protein ARCA identical to WD-40 repeat auxin-dependent protein ARCA (SP:O24456) {Arabidopsis thaliana}; contains 7 WD-40 repeats (PF00400) (evalue: 2e-159, score=559.3) genbank/nr
a11362										sgn-U216695	arabidopsis/peptide: At4g28400.1 68411.m03704 protein phosphatase 2C (PP2C), putative protein phosphatase 2C-fission yeast, PIR2:S54297 (evalue: 2.7e-36, score=147.1) genbank/nr: gi|18417190|ref|NP_567808.1| protein phosphatase 2C (PP2C), putative [Arabi
a11363	-0.29	0.34	0.17	-0.08	0.27	0.13	-0.6	0.2	0.1	sgn-U215574	arabidopsis/peptide: At3g03940.1 68410.m00382 casein kinase -related similar to casein kinase I GB:AAF00540 [Ancylostoma caninum] (evalue: 0, score=1102) genbank/nr: gi|15228670|ref|NP_187044.1| casein kinase -related [Arabidopsis thaliana] gi|6223639|gb
a11364	1.66	0.36	0.18	0.85	0.7	0.35	0.61	0.37	0.19	sgn-U225146	arabidopsis/peptide: At2g29730.1 68409.m03270 UDP-glycosyltransferase family contains Pfam profile: PF00201 UDP-glucoronosyl and UDP-glucosyl transferase (evalue: 1.4e-42, score=169.9) genbank/nr: gi|20146091|dbj|BAB88934.1| glucosyltransferase NTGT3 [Nicotiana tabacum] (evalue: 2.1e-50, score=201.1)
a11365				0.54	0.1	0.05	0.39	0.42	0.21	sgn-U220344	arabidopsis/peptide: At1g67280.1 68408.m07023 glyoxalase I, putative (lactoylglutathione lyase) similar to putative lactoylglutathione lyase SP:Q39366, GI:2494843 from [Brassica oleracea] (evalue: 6.8e-54, score=206.8) genbank/nr: gi|15220397|ref|NP_176896.1| glyoxalase I, putative (lactoylglutathione lyase) [Arabidopsis thaliana] gi|16930396|gb|AAL31884.1| At1g67280/F1N21_10 [Arabidopsis thalian…
a11366										sgn-U234153	-
a11367										sgn-U226472	arabidopsis/peptide: At3g50450.1 68416.m05518 hypersensitive response protein 1 (HR1) identical to HR1 [Arabidopsis thaliana] GI:12958166; contains Pfam profile PF05659: Arabidopsis broad-spectrum mildew resistance protein RPW8 (evalue: 1.1e-06, score=50
a11368										sgn-U217879	arabidopsis/peptide: At5g57800.1 68412.m06544 CER1 protein, putative similar to maize glossy1 homolog GI:2213643 from [Oryza sativa] (evalue: 6.7e-12, score=68.55) genbank/nr: gi|30696940|ref|NP_200588.2| CER1 protein, putative [Arabidopsis thaliana] gi|
a11369				-0.63	0.24	0.12	-1.93	0.46	0.23	sgn-U237475	-
a1137	-0.28	0.43	0.21				-0.1	0.26	0.13	sgn-U239885	-
a11370	-0.59	0.34	0.17	-0.62	0.28	0.14	1.08	0.19	0.1	BT014283	Lycopersicon esculentum clone 133517F, mRNA sequence
a11371										sgn-U218070	arabidopsis/peptide: At5g58050.1 68412.m06575 aluminium tolerance associated - like protein S222 Triticum aestivum EMBL:AF031231 (evalue: 1.4e-34, score=142.9) genbank/nr: gi|46390048|dbj|BAD15424.1| glycerophosphoryl diester phosphodiesterase 2 precurso
a11372										sgn-U236716	-
a11373										sgn-U222230	arabidopsis/peptide: At5g10660.1 68412.m01141 vacuolar calcium binding protein - like vacuolar calcium binding protein, Raphanus sativus, EMBL:AB035900 (evalue: 1.8e-06, score=49.68) genbank/nr: gi|15238219|ref|NP_196627.1| vacuolar calcium binding prote
a11374										sgn-U224017	arabidopsis/peptide: At5g25930.1 68412.m02818 receptor-related protein kinase - like receptor-like protein kinase 5, Arabidopsis thaliana, PIR:S27756 (evalue: 1.2e-77, score=286.2) genbank/nr: gi|15239540|ref|NP_197965.1| receptor-related protein kinase
a11375										sgn-U235748	-
a11376	0.07	0.13	0.07	-0.03	0.14	0.07	-0.01	0.03	0.02	sgn-U213031	arabidopsis/peptide: At1g20340.1 68408.m02290 plastocyanin similar to plastocyanin GI:1865683 from [Arabidopsis thaliana] (evalue: 3.6e-49, score=191.8) genbank/nr: gi|130271|sp|P17340|PLAS_LYCES Plastocyanin, chloroplast precursor gi|100238|pir||S05303
a11377				0.69	2.14	1.07				sgn-U233386	-
a11378										sgn-U235759	-
a11379										sgn-U231717	arabidopsis/peptide: At1g47570.1 68408.m04839 expressed protein (evalue: 4e-47, score=183.7) genbank/nr: gi|25405222|pir||C96516 F16N3.15 [imported] - Arabidopsis thaliana gi|5668816|gb|AAD46042.1| F16N3.15 [Arabidopsis thaliana] (evalue: 1.2e-45, score=
a1138	0.1	0.6	0.3	-0.11	0.42	0.21	-0.27	0.22	0.11	sgn-U217989	arabidopsis/peptide: At5g22650.1 68412.m02426 histone deacetylase-related protein non-consensus AT donor splice site at exon 3, AC acceptor splice site at exon 4; isoform with consensus splice sites appears truncated due to a frameshift (evalue: 2.5e-28
a11380				-0.37	0.41	0.21	0.07	0.62	0.31	sgn-U215485	arabidopsis/peptide: At1g69340.1 68408.m07299 expressed protein (evalue: 1e-156, score=539.7) genbank/nr: gi|18409248|ref|NP_564960.1| expressed protein [Arabidopsis thaliana] gi|13937139|gb|AAK50063.1| At1g69340/F10D13.28 [Arabidopsis thaliana] gi|27363
a11381										sgn-U230192	arabidopsis/peptide: At4g16420.1 68411.m02261 transcriptional adaptor like protein (evalue: 5.2e-60, score=227.3) genbank/nr: gi|40538991|gb|AAR87248.1| putative transcriptional adaptor [Oryza sativa (japonica cultivar-group)] (evalue: 1.9e-68, score=260
a11382				-0.42	0.37	0.19				sgn-U226109
a11383										sgn-U220216	arabidopsis/peptide: At5g17020.1 68412.m01836 exportin1 (XPO1) nearly identical to Exportin1 (XPO1) protein [Arabidopsis thaliana] GI:7671510 (evalue: 1e-178, score=622.5) genbank/nr: gi|15237894|ref|NP_197204.1| exportin1 (XPO1) [Arabidopsis thaliana] g
a11384	-0.2	0.5	0.25	-1.11	0.2	0.1	-2.12	0.21	0.11	Control-3
a11385	-0.07	0.41	0.21	-1.12	0.24	0.12	-2.12	0.2	0.1	Control-3
a11386	0.27	0.42	0.21	-1.16	0.21	0.1	-2.16	0.21	0.1	Control-3
a11387	0.03	0.18	0.09	-1.35	0.63	0.32	-2.2	0.24	0.12	Control-3
a11388										Control-1
a11389										Control-1
a1139	2.03	0.31	0.15	1.68	0.23	0.11	0.74	0.06	0.03	sgn-U214274	arabidopsis/peptide: At1g30910.1 68408.m03425 expressed protein (evalue: 3e-112, score=402.1) genbank/nr: gi|15221559|ref|NP_174376.1| expressed protein [Arabidopsis thaliana] gi|9755390|gb|AAF98197.1| F17F8.22 [Arabidopsis thaliana] gi|26452771|dbj|BAC43466.1| unknown protein [Arabidopsis thaliana] gi|29824153|gb|AAP04037.1| unknown protein [Arabidopsis thaliana] (evalue: 1e-110, score=402.1)
a11390										Control-1
a11391										Control-1
a11392										sgn-U219849	arabidopsis/peptide: At4g16630.1 68411.m02288 DEAD/DEAH box helicase, putative (evalue: 6e-136, score=481.5) genbank/nr: gi|30683736|ref|NP_193396.3| DEAD/DEAH box helicase, putative [Arabidopsis thaliana] gi|11358807|pir||T51310 RNA helicase RH28 [impor
a11393	-0.6	0.2	0.1	-0.39	0.08	0.04	0.01	0.09	0.05	sgn-U214221	arabidopsis/peptide: At3g54560.1 68410.m05584 histone H2A.F/Z identical to GI:2407800 (evalue: 4.7e-53, score=204.5) genbank/nr: gi|34902610|ref|NP_912651.1| Putative histone H2A [Oryza sativa (japonica cultivar-group)] gi|22773254|gb|AAN06860.1| Putativ
a11394										sgn-U230028	arabidopsis/peptide: At1g06840.1 68408.m00662 leucine-rich repeat transmembrane protein kinase, putative similar to receptor protein kinase GB:BAA11869 GI:1389566 from [Arabidopsis thaliana] (evalue: 2.1e-69, score=258.8) genbank/nr: gi|15222211|ref|NP_
a11395										sgn-U222943	arabidopsis/peptide: At3g10240.1 68410.m01106 F-box protein family contains Pfam:PF00646 F-box domain (evalue: 1.2e-05, score=47.37) genbank/nr: gi|47824945|gb|AAT38719.1| putative F-Box protein [Solanum demissum] (evalue: 1.2e-07, score=59.31)
a11396				0.09	0.31	0.16	0.23	0.22	0.11	sgn-U218197	arabidopsis/peptide: At4g03390.1 68411.m00422 leucine-rich repeat transmembrane protein kinase, putative similar to Z. mays leucine-rich repeat transmembrane protein kinase LRRTPK 1, GenBank accession number AF023164 (evalue: 6e-105, score=377.5) genbank
a11397				0.3	0.82	0.41				sgn-U236395	-
a11398	2.55	0.19	0.1	1.48	0.54	0.27	1.77	0.36	0.18	sgn-U217960	arabidopsis/peptide: At1g70670.1 68408.m07471 Ca2+-binding EF-hand common family protein, putative similar to Ca+2-binding EF hand protein GB:AAB71227 [Glycine max] (evalue: 3.5e-51, score=198.4) genbank/nr: gi|44894211|gb|AAS48644.1| putative ABA-induced protein [Cynodon dactylon] (evalue: 3.3e-50, score=200.3)
a11399										sgn-U222856	arabidopsis/peptide: At1g13890.1 68408.m01474 synaptosomal associated protein (SNAP25A) -related similar to SNAP25A protein GI:9759467 from [Arabidopsis thaliana] (evalue: 1.4e-70, score=263.8) genbank/nr: gi|15222976|ref|NP_172842.1| synaptosomal associ
a114										sgn-U213186	arabidopsis/peptide: At1g11580.1 68408.m01197 pectin methylesterase, putative similar to pectin methylesterase GI:1617583 from [Lycopersicon esculentum] (evalue: 6e-153, score=538.1) genbank/nr: gi|6174913|sp|P14280|PME1_LYCES Pectinesterase 1 precursor
a1140										sgn-U233956	-
a11400	1.33	0.76	0.38	1.65	0.6	0.3	1.3	0.43	0.22	sgn-U213822	arabidopsis/peptide: At1g17180.1 68408.m01890 glutathione transferase, putative Second of three repeated putative glutathione transferases. 72% identical to glutathione transferase [Arabidopsis thaliana] (gi|4006934). Location of ests 191A10T7 (gb|R90188)
a11401	-0.61	0.19	0.1	-0.52	0.07	0.04	0.31	0.29	0.15	sgn-U216173	arabidopsis/peptide: At1g09560.1 68408.m00962 germin-like protein (GLP4) (GLP5) identical to Arabidopsis germin-like protein subfamily 2 member 1 [SP|P94014]; Location of EST 180L10T7, gi|906417 (evalue: 2.4e-75, score=279.3) genbank/nr: gi|7447341|pir||
a11402	0.69	0.54	0.27	0.34	0.55	0.28	0.35	0.45	0.23	sgn-U237458	-
a11403				-0.57	0.62	0.31				sgn-U220541	arabidopsis/peptide: At4g21380.1 68411.m02824 receptor-related serine/threonine protein kinase ARK3 (evalue: 2e-111, score=399.8) genbank/nr: gi|836954|gb|AAC23542.1| receptor protein kinase [Ipomoea trifida] (evalue: 8e-148, score=525.8)
a11404										sgn-U241603	-
a11405										sgn-U230294	arabidopsis/peptide: At3g53680.1 68410.m05484 PHD finger transcription factor, putative predicted proteins, Arabidopsis thaliana (evalue: 3.9e-42, score=167.5) genbank/nr: gi|38230506|gb|AAR14274.1| predicted protein [Populus alba x Populus tremula] (eva
a11406							2.59	0.72	0.36	sgn-U215205	arabidopsis/peptide: At5g24530.1 68412.m02648 oxidoreductase, 2OG-Fe(II) oxygenase family similar to flavanone 3-hydroxylase [Persea americana][GI:727410]; contains PF03171 2OG-Fe(II) oxygenase superfamily domain (evalue: 7.8e-56, score=213.8) genbank/nr
a11407	-0.12	0.57	0.29	-0.21	0.27	0.13	-0.32	0.26	0.13	sgn-U218610	arabidopsis/peptide: At1g07510.1 68408.m00732 expressed protein (evalue: 1e-106, score=383.3) genbank/nr: gi|34908198|ref|NP_915446.1| putative AAA-metalloprotease [Oryza sativa (japonica cultivar-group)] gi|19571026|dbj|BAB86453.1| putative AAA-metallop
a11408										sgn-U227254	arabidopsis/peptide: AtCg00170 rpoC2 RNA polymerase beta (evalue: 5.8e-70, score=260.4) genbank/nr: gi|11465944|ref|NP_054486.1| RNA polymerase beta'' chain [Nicotiana tabacum] gi|2924258|emb|CAA77410.1| RNA polymerase beta'' subunit [Nicotiana tabacum]
a11409				-0.42	0.53	0.26	-0.03	0.5	0.25	sgn-U221299	arabidopsis/peptide: At2g38120.1 68409.m04234 amino acid permease, putative (AUX1) identical to AUX1 GI:1531758 from [Arabidopsis thaliana] (evalue: 5.4e-62, score=234.2) genbank/nr: gi|37651177|dbj|BAC98948.1| AUX1-like auxin influx carrier protein [Pis
a1141				-0.03	0.25	0.12	0.33	0.34	0.17	sgn-U222360	arabidopsis/peptide: At5g67350.1 68412.m07689 expressed protein (evalue: 1.3e-07, score=53.53) genbank/nr: gi|28393537|gb|AAO42189.1| unknown protein [Arabidopsis thaliana] (evalue: 2.8e-06, score=54.3)
a11410	0.29	0.39	0.19	1	0.18	0.09	0.29	0.06	0.03	sgn-U242613	-
a11411	-0.94	0.46	0.23	0.4	0.4	0.2	-0.07	0.34	0.17	AF263101	Lycopersicon esculentum 4-diphosphocytidyl-2-C-methyl-D-erythritol kinase (ispE)mRNA, partial cds; chloroplast gene for chloroplast product
a11412										sgn-U226352	arabidopsis/peptide: At2g30210.1 68409.m03327 laccase (diphenol oxidase), putative similar to laccase [Populus balsamifera subsp. trichocarpa][GI:3805960] (evalue: 2e-163, score=572.8) genbank/nr: gi|15227721|ref|NP_180580.1| laccase (diphenol oxidase),
a11413										sgn-U219646	arabidopsis/peptide: At5g24530.1 68412.m02648 oxidoreductase, 2OG-Fe(II) oxygenase family similar to flavanone 3-hydroxylase [Persea americana][GI:727410]; contains PF03171 2OG-Fe(II) oxygenase superfamily domain (evalue: 3.9e-46, score=182.6) genbank/nr
a11414										sgn-U240245	-
a11415	-1.18	0.1	0.05	-0.6	0.3	0.15	-0.66	0.15	0.08	sgn-U221259	arabidopsis/peptide: At1g45207.2 68414.m05186 remorin family protein Since this genomic sequence region is unfinished, the annotated gene may be missing a stop codon or start codon (evalue: 6.7e-62, score=235) genbank/nr: gi|42571771|ref|NP_973976.1| rem
a11416	-1.82	0.55	0.28				0.27	1.05	0.52	sgn-U231409	arabidopsis/peptide: At4g34135.1 68411.m04404 glucosyltransferase -related protein immediate-early salicylate-induced glucosyltransferase, Nicotiana tabacum, PIR2:T03747 (evalue: 2.6e-11, score=65.85) genbank/nr: gi|5763524|dbj|BAA83484.1| UDP-glucose: f
a11417										sgn-U238360	-
a11418	2.53	0.63	0.31	1.63	0.15	0.07	0.11	0.26	0.13	sgn-U217868	arabidopsis/peptide: At2g15490.1 68409.m01588 glucosyltransferase -related (evalue: 1.2e-44, score=176.8) genbank/nr: gi|7489285|pir||T07786 UDP-glucose glucosyltransferase (EC 2.4.1.-) - potato gi|1857447|gb|AAB48444.1| UDP-glucose glucosyltransferase [Solanum tuberosum] (evalue: 4e-143, score=509.6)
a11419	-0.48	0.52	0.26	0.06	0.35	0.18	0.23	0.26	0.13	sgn-U215681	arabidopsis/peptide: At3g27080.1 68410.m03102 TOM20 -related similar to TOM20 GB:CAA63223 from [Solanum tuberosum] (evalue: 2.2e-57, score=219.2) genbank/nr: gi|13631844|sp|P92792|OM20_SOLTU Mitochondrial import receptor subunit TOM20 (Translocase of out
a1142	-1.07	0.43	0.22	-0.52	0.33	0.16				sgn-U215984	arabidopsis/peptide: At5g52920.1 68412.m05936 pyruvate kinase, putative similar to pyruvate kinase isozyme G, chloroplast precursor [Nicotiana tabacum] SWISS-PROT:Q40546 (evalue: 0, score=654.4) genbank/nr: gi|15237303|ref|NP_200104.1| pyruvate kinase, p
a11420										sgn-U214671	arabidopsis/peptide: At5g59590.1 68412.m06757 glycosyltransferase family contains Pfam profile: PF00201 UDP-glucoronosyl and UDP-glucosyl transferase (evalue: 2e-72, score=252.3) genbank/nr: gi|629669|pir||S39507 glucuronosyl transferase homolog, ripenin
a11421	-1.28	0.26	0.13	0.35	0.59	0.29	0.19	0.46	0.23	sgn-U218008	arabidopsis/peptide: At5g19855.1 68412.m02163 expressed protein (evalue: 1.6e-07, score=51.99) genbank/nr: gi|18420050|ref|NP_568382.1| expressed protein [Arabidopsis thaliana] gi|21593746|gb|AAM65713.1| unknown [Arabidopsis thaliana] gi|28393243|gb|AAO42050.1| unknown protein [Arabidopsis thaliana] gi|28827676|gb|AAO50682.1| unknown protein [Arabidopsis thaliana] (evalue: 4.5e-06, score=51.99)
a11422										sgn-U233379	-
a11423	7.23	2.01	1.01	8.27	1.34	0.67				sgn-U227510	arabidopsis/peptide: At2g39020.1 68409.m04341 GCN5-related N-acetyltransferase (GNAT) family similar to SP|Q9SMB8 Tyramine N-feruloyltransferase 4/11 (EC 2.3.1.110) (Hydroxycinnamoyl- CoA: tyramine N-hydroxycinnamoyltransferase) {Nicotiana tabacum}; contains Pfam profile PF00583: acetyltransferase, GNAT family (evalue: 3.4e-19, score=90.89) genbank/nr: gi|19908257|gb|AAL99189.1| N-hydroxycinnamoy…
a11424	-1.71	1.4	0.7	0.05	0.68	0.34	-0.61	0.65	0.33	sgn-U236926	-
a11425										sgn-U213541	arabidopsis/peptide: At5g64120.1 68412.m07285 peroxidase, putative identical to peroxidase [Arabidopsis thaliana] gi|1483222|emb|CAA67551 (evalue: 3e-109, score=392.1) genbank/nr: gi|7433065|pir||T07008 peroxidase (EC 1.11.1.7) precursor, defense-related
a11426	0.72	0.38	0.19	0.83	0.41	0.21	0.33	0.28	0.14	sgn-U217452	arabidopsis/peptide: At2g02040.1 68409.m00119 histidine transport protein (PTR2-B) (evalue: 1e-138, score=488.8) genbank/nr: gi|4102839|gb|AAD01600.1| LeOPT1 [Lycopersicon esculentum] (evalue: 1e-165, score=583.9)
a11427	-1.25	3.73	1.87							sgn-U221361	arabidopsis/peptide: At4g36220.1 68411.m04686 cytochrome P450 84A1 / ferulate-5-hydroxylase (F5H) (FAH1) (CYP84A1) identical to Cytochrome P450 84A1 (Ferulate-5-hydroxylase) (SP|Q42600) [Arabidopsis thaliana] (evalue: 2e-94, score=342.4) genbank/nr: gi|
a11428										sgn-U238641	-
a11429										sgn-U231232	arabidopsis/peptide: At3g52640.2 68416.m05800 nicastrin-related contains weak similarity to Nicastrin precursor (Swiss-Prot:Q92542) [Homo sapiens] (evalue: 6.4e-32, score=133.7) genbank/nr: gi|42565868|ref|NP_190832.3| nicastrin-related [Arabidopsis thal
a1143										Control-2
a11430										sgn-U235263	-
a11431	0.08	0.13	0.06	-0.14	0.3	0.15	-0.83	0.34	0.17	sgn-U214067	arabidopsis/peptide: At1g74470.1 68408.m07922 geranylgeranyl reductase identical to geranylgeranyl reductase GB:Y14044 [Arabidopsis thaliana] (involvement: chlorophyll, the tocopherol and the phylloquinone pathways Eur J Biochem 1998 Jan 15;251(1-2):413-7
a11432										sgn-U221337	arabidopsis/peptide: At4g01070.1 68411.m00135 glycosyltransferase family contains Pfam profile: PF00201 UDP-glucoronosyl and UDP-glucosyl transferase (evalue: 9.2e-37, score=150.2) genbank/nr: gi|27461029|gb|AAL06646.1| flavonoid 1-2 rhamnosyltransferase
a11433	-0.13	0.57	0.28	-0.22	0.32	0.16	-0.32	0.42	0.21	sgn-U213129	arabidopsis/peptide: At5g09810.1 68412.m01049 ACTIN 2/7 (sp|P53492) (evalue: 3.4e-28, score=121.3) genbank/nr: gi|3219772|sp|Q96483|ACT2_LYCES ACTIN 51 gi|1498366|gb|AAB40094.1| actin [Lycopersicon esculentum] (evalue: 2e-28, score=127.1)
a11434				-1.32	0.84	0.42	1.76	0.18	0.09	sgn-U216081	arabidopsis/peptide: At1g22340.1 68408.m02528 UDP-glycosyltransferase family contains Pfam profile: PF00201 UDP-glucoronosyl and UDP-glucosyl transferase ;similar to UDP-glucose glucosyltransferase GI:3928543 from [Arabidopsis thaliana] (evalue: 4e-144, score=508.4) genbank/nr: gi|46805955|dbj|BAD17249.1| putative UDP-glucose glucosyltransferase [Oryza sativa (japonica cultivar-group)] (evalue: 1…
a11435	0.32	0.53	0.26	-1.42	0.52	0.26	-0.93	0.22	0.11	sgn-U221209	arabidopsis/peptide: At5g08370.1 68412.m00917 glycosyl hydrolase family 27 (alpha-galactosidase/melibiase) similar to alpha-galactosidase SP:Q42656 from [Coffea arabica] (evalue: 3e-122, score=434.9) genbank/nr: gi|10312171|gb|AAG16693.1| alpha-galactosidase [Lycopersicon esculentum] (evalue: 2e-172, score=607.1)
a11436	-1.38	0.22	0.11	0.08	0.22	0.11	-0.15	0.24	0.12	sgn-U214046	arabidopsis/peptide: At5g05000.3 68418.m00531 translocate of chloroplast 34 (TOC34) / GTP-binding protein (OEP34) contains Pfam PF04548: AIG1 family;contains TIGRFAM TIGR00991: GTP-binding protein and TIGR00231: small GTP-binding protein domain; 99.7% ide
a11437							-0.95	0.24	0.12	sgn-U232226	-
a11438	-0.28	0.49	0.24	0.27	0.31	0.16	0.22	0.36	0.18	sgn-U214983	arabidopsis/peptide: At4g12790.2 68411.m05239 expressed protein other predicted proteins from various species (evalue: 4e-124, score=441.8) genbank/nr: gi|18071342|gb|AAL58201.1| putative ATP(GTP)-binding protein [Oryza sativa (japonica cultivar-group)]
a11439										sgn-U228528	genbank/nr: gi|37782799|gb|AAP42973.1| RGC2 resistance protein 5A [Lactuca serriola] (evalue: 1.3e-07, score=58.15)
a1144										Control-2
a11440										sgn-U240044	-
a11441										sgn-U240720	-
a11442	-1.96	1.3	0.65	-0.59	0.79	0.39	0.56	1.32	0.66	sgn-U242783	-
a11443	-2.4	0.17	0.09	-0.67	0.28	0.14	-1.33	0.63	0.31	sgn-U219552	arabidopsis/peptide: At4g33400.1 68411.m04315 Dem -related protein Dem (defective embryo and meristems) protein -Lycopersicon esculentum, PID:e321604 (evalue: 2e-164, score=575.1) genbank/nr: gi|7488984|pir||T07737 dem protein - tomato gi|2190419|emb|CAA73973.1| dem [Lycopersicon esculentum] (evalue: 0, score=706.4)
a11444										sgn-U217653	arabidopsis/peptide: At4g20050.1 68411.m02676 expressed protein C65DMY30S (evalue: 1e-114, score=409.5) genbank/nr: gi|15235269|ref|NP_193738.1| expressed protein [Arabidopsis thaliana] gi|7485729|pir||T04889 hypothetical protein F18F4.150 - Arabidopsis
a11445	0.67	0.52	0.26				1.86	0.52	0.26	sgn-U215960	arabidopsis/peptide: At1g66760.2 68408.m06961 MATE efflux protein - related contains TIGRfam profile: TIGR00797: MATE efflux family protein, Pfam profile PF01554: Uncharacterized membrane protein family (evalue: 1.3e-45, score=179.5) genbank/nr: gi|30697399|ref|NP_849854.1| MATE efflux protein - related [Arabidopsis thaliana] gi|12597760|gb|AAG60073.1| MATE efflux family protein, putative [Arabid…
a11446	1.9	0.23	0.12	-0.06	0.17	0.09	1.31	0.31	0.16	sgn-U214299	arabidopsis/peptide: At3g46170.1 68410.m04627 short-chain dehydrogenase/reductase family protein contains similarity to 3-oxoacyl-[acyl-carrier protein] reductase SP:P51831 from [Bacillus subtilis] (evalue: 7e-46, score=126.3) genbank/nr: gi|15231362|ref|NP_190203.1| short-chain dehydrogenase/reductase family protein [Arabidopsis thaliana] gi|11250534|pir||T49258 dehydrogenase-like protein - Arab…
a11447										sgn-U223536	arabidopsis/peptide: At1g52570.1 68408.m05449 phospholipase D, putative similar to phospholipase D GI:1698844 from [Ricinus communis] (evalue: 2e-106, score=381.7) genbank/nr: gi|2499708|sp|Q43270|PDA1_MAIZE Phospholipase D alpha 1 (PLD alpha 1) (Choline
a11448										sgn-U233283	-
a11449				1.55	0.13	0.07	1.03	0.19	0.09	sgn-U216694	arabidopsis/peptide: At1g53460.1 68408.m05559 expressed protein (evalue: 2e-32, score=137.5) genbank/nr: gi|18404478|ref|NP_564632.1| expressed protein [Arabidopsis thaliana] gi|25405632|pir||F96574 hypothetical protein T3F20.22 [imported] - Arabidopsis
a1145										Control-2
a11450										sgn-U213630	arabidopsis/peptide: At4g38810.2 68411.m05000 calcium-binding EF-hand family protein contains INTERPRO:IPR002048 calcium-binding EF-hand domain (evalue: 6.3e-35, score=145.2) genbank/nr: gi|7489250|pir||T07107 probable calcium-binding protein (clone Y8)
a11451										sgn-U235399	-
a11452	-3.61	0.17	0.09	-3.35	0.34	0.17	-6.39	0.5	0.25	sgn-U217418	arabidopsis/peptide: At5g52640.1 68412.m05905 heat shock protein 81-1 (HSP81-1/heat shock protein 83/HSP83) nearly identical to SP|P27323 Heat shock protein 81-1 (HSP81-1) (Heat shock protein 83) {Arabidopsis thaliana}; contains Pfam profiles PF02518: ATPase, histidine kinase-, DNA gyrase B-, and HSP90-like domain protein, PF00183: Hsp90 protein (evalue: 0, score=847.4) genbank/nr: gi|1708314|sp|…
a11453										sgn-U215115	arabidopsis/peptide: At4g39230.1 68411.m05051 isoflavone reductase, putative similar to allergenic isoflavone reductase-like protein Bet v 6.0102 [Betula pendula][GI:10764491]; contains Pfam profile PF02716: Isoflavone reductase (evalue: 3e-107, score=38
a11454	0.16	0.59	0.29	0.44	0.22	0.11	-0.27	0.21	0.1	sgn-U236778	-
a11455	0.4	0.23	0.12	0.67	0.37	0.18	0.51	0.29	0.14	sgn-U222602	arabidopsis/peptide: At1g70520.1 68408.m07446 protein kinase -related similar to C-terminal region of s-receptor kinases GB:BAA21132, GB:BAA06285 [Brassica rapa]; Pfam HMM hit: Eukaryotic protein kinase domain (evalue: 3.5e-60, score=228.4) genbank/nr: g
a11456										sgn-U241632	-
a11457	0.84	0.12	0.06	0.58	0.15	0.08	0.11	0.08	0.04	sgn-U216200	arabidopsis/peptide: At3g18210.1 68410.m02089 oxidoreductase, 2OG-Fe(II) oxygenase family contains Pfam domain PF03171 2OG-Fe(II) oxygenase superfamily (evalue: 2e-137, score=486.1) genbank/nr: gi|18401806|ref|NP_566600.1| oxidoreductase, 2OG-Fe(II) oxyg
a11458										sgn-U212865	arabidopsis/peptide: At3g27690.1 68410.m03170 light harvesting chlorophyll A/B binding protein, putative similar to chlorophyll A-B binding protein 151 precursor (LHCP) GB:P27518 from [Gossypium hirsutum] (evalue: 3.6e-32, score=133.3) genbank/nr: gi|115
a11459							0.11	0.88	0.44	sgn-U223818	arabidopsis/peptide: At3g63400.1 68410.m06932 cyclophylin -related protein CDC28/cdc2-like kinase associating arginine-serine cyclophilin, Homo sapiens, PIR:JC5314 isoform contains AT-donor splice site at intron 9 (evalue: 3.9e-68, score=141) genbank/nr:
a1146										Control-2
a11460	-0.01	0.35	0.18	-0.2	0.41	0.2	-0.2	0.71	0.36	sgn-U221508	arabidopsis/peptide: At4g02350.1 68411.m00291 expressed protein (evalue: 6e-142, score=500.7) genbank/nr: gi|18411920|ref|NP_567229.1| expressed protein [Arabidopsis thaliana] gi|7487007|pir||T01315 hypothetical protein T14P8.16 - Arabidopsis thaliana gi
a11461	4.78	1.91	0.96	4.76	1.3	0.65	2.75	0.31	0.16	sgn-U215136	arabidopsis/peptide: At2g22590.1 68409.m02428 glycosyltransferase family contains Pfam profile: PF00201 UDP-glucoronosyl and UDP-glucosyl transferase (evalue: 1.3e-60, score=229.6) genbank/nr: gi|20149064|gb|AAM12787.1| putative anthocyanidine rhamnosyl-transferase [Capsicum annuum] (evalue: 2e-115, score=416.8)
a11462	0.24	0.25	0.13	0.36	0.3	0.15	0.06	0.5	0.25	sgn-U218067	arabidopsis/peptide: At3g27080.1 68410.m03102 TOM20 -related similar to TOM20 GB:CAA63223 from [Solanum tuberosum] (evalue: 1.2e-58, score=223.4) genbank/nr: gi|13631844|sp|P92792|OM20_SOLTU Mitochondrial import receptor subunit TOM20 (Translocase of out
a11463	0.12	0.2	0.1	0.2	0.19	0.1	0.22	0.45	0.22	sgn-U222555	arabidopsis/peptide: At5g27430.1 68412.m02981 signal peptidase (evalue: 4.5e-75, score=277.3) genbank/nr: gi|28558783|gb|AAO45754.1| signal peptidase protein-like protein [Cucumis melo] (evalue: 4.8e-75, score=282.3)
a11464										sgn-U218520	arabidopsis/peptide: At1g14030.1 68408.m01500 ribulose-1,5 bisphosphate carboxylase oxygenase large subunit N-methyltransferase, putative strong similarity to SP|P94026 Ribulose-1,5 bisphosphate carboxylase/oxygenase large subunit N- methyltransferase, ch
a11465										sgn-U231095	arabidopsis/peptide: At4g22580.1 68411.m02978 Exostosin family contains Pfam profile: PF03016 Exostosin family (evalue: 1.7e-78, score=288.9) genbank/nr: gi|15235711|ref|NP_193989.1| Exostosin family [Arabidopsis thaliana] gi|7486607|pir||T05452 hypothet
a11466										sgn-U240070	-
a11467	-1.46	0.16	0.08	0.45	0.56	0.28	0.78	0.18	0.09	sgn-U220120	arabidopsis/peptide: At3g24255.1 68410.m02779 hypothetical protein similar to putative non-LTR retroelement reverse transcriptase GB:AAC63678 GI:3738337 from [Arabidopsis thaliana] (evalue: 1.2e-21, score=60.46) genbank/nr: gi|9758853|dbj|BAB09379.1| non-LTR retroelement reverse transcriptase-like protein [Arabidopsis thaliana] (evalue: 2.8e-31, score=73.56)
a11468										sgn-U224780	arabidopsis/peptide: At4g38470.1 68411.m04947 protein kinase family similar to protein kinase [gi:170047] from Glycine max; contains Pfam protein kinase domain PF00069 (evalue: 5.7e-11, score=65.85) genbank/nr: gi|18420244|ref|NP_568041.1| protein kinase
a11469										sgn-U218754	arabidopsis/peptide: At1g69220.1 68408.m09123 serine/threonine protein kinase, putative identical to serine/threonine kinase [Arabidopsis thaliana] gi|2352084|gb|AAB68776 (evalue: 3.5e-55, score=211.5) genbank/nr: gi|18409220|ref|NP_564955.1| serine/thre
[truncated: 11,101 more rows]
